# Supplementary material for: Decoding the Malignant Potential of Hydatidiform Moles through Fibroblast and LAIR2 Signatures
Source: Cancer Commun (Lond). 2026 Jul 7;46:0038. doi: 10.34133/cancomm.0038 (PMC13338560; doi:10.34133/cancomm.0038)
Supplement: Supplementary 1 — Materials and Methods Figs. S1 to S4 Tables S1 to S6 [file cancomm.0038.f1.zip]

Archive with 2 entries (2 files):
- 00089-Supplementary Materials-final.docx
- 00089-Supplementary Tables-final.xlsx
