# Supplementary material for: Decoding the Malignant Potential of Hydatidiform Moles through Fibroblast and LAIR2 Signatures
Source: Cancer Commun (Lond). 2026 Jul 7;46:0038. doi: 10.34133/cancomm.0038 (PMC13338560; doi:10.34133/cancomm.0038)
Supplement: Supplementary 1 — Materials and Methods Figs. S1 to S4 Tables S1 to S6 [file cancomm.0038.f1.zip › 00089-Supplementary Tables-final.xlsx]

## Sheet: Table S1
Table S1. Clinical information of patients included in single-cell transcriptomic profiling.
No.	Patient ID	Age (years)	Pregnancy history	History of mole pregnancy	Gestational age (days)	Serum hCG at the end of pregnancy (IU/L)	Pathological diagnosis	Trophoblast differentiation	Prognosis
1	P1	22	G0P0	No	96	313694	CHMCF	moderate	regression
2	P2	27	G0P0	No	81	146714	CHM	mild to moderate	regression
3	P3	31	G2P1	No	147	197517	CHM	moderate to severe	regression
4	P4	37	G0P0	No	79	88224	CHM	mild to moderate	regression
5	P5	48	G4P1	No	50	185533	CHM	moderate	regression
6	P6	44	G4P2	No	50	211853	CHM	moderate to severe	regression
7	P7	50	G3P1	No	85	380218	CHM	moderate to severe	GTN
									(III:3)
8	P8	33	G0P0	No	78	>1,000,000	CHMCF	mild	GTN
									(III:1)
9	P9	39	G1P3	No	54	259139	CHM	mild	GTN
									(III:1)
10	P10	22	G0P0	No	74	64123	CHM	mild	GTN
									(III:2)
G: Gestation P:Production CHM: complete hydatidiform mole CHMCF: complete hydatidiform mole with a co-existing fetus GTN: gestational trophoblastic neoplasia

## Sheet: Table S2
Table S2. Canonical marker genes utilized for major cell type annotation.
Cell Type	Marker
CTB	PEG10	PAGE4	DUSP9	PARP1	SLC27A2	ITGA2
STB	CGA	CYP19A1	CGB3
EVT	HLA-G	MMP2	LAIR2	NOTUM	HTRA4	DIO2	ITGA5
FB	COL1A1	COL1A2	THY1	ACTA2	DLK1	EGFL6
Endo	PECAM1	VWF	CD34	CDH5
HC	CD163	FOLR2	CD14	FCGRT	S100A8	HLA-DRA	HLA-DRB1
Immune	PTPRC	CD2	CD3E	CD7	CORO1A
Trophoblast	KRT7	GATA3	PERP

## Sheet: Table S3
Table S3. Characteristics of the 10 patient pairs used for FB and LAIR2 IHC validation.
No.	Age (years)	Highest serum hCG before evacuation (IU/L)	Prognosis (1 for GTN, 0 for regression)	Gestational weeks (days)		FB								LAIR2
						Intensity	Range	IntensityÍRange	IHC Score (Pathologist 1)	IHC Score (Pathologist 2)				Intensity	Range	IntensityÍRange	IHC Score (Pathologist 1)	IHC Score (Pathologist 2)
1	43	31861	0	6 (48)		1	2	2	2	2	31861	0		2	3	6	6	6
2	26	95079	1	6 (45)		3	3	9	9	9	95079	1		1	4	4	4	4
3	36	105107	0	7 (51)		1	3	3	3	3	105107	0		2	2	4	4	4
4	47	147069	1	7 (52)		2	4	8	8	8	147069	1		1	4	4	4	4
5	23	177595	0	7 (53)		3	4	12	12	12	177595	0		3	4	12	12	12
6	29	13947	1	7 (52)		4	3	12	12	12	13947	1		1	4	4	4	6
7	39	123581	0	7 (55)		1	3	3	3	6	123581	0		2	4	8	8	8
8	42	93578	1	7 (55)		2	4	8	8	8	93578	1		1	3	3	3	3
9	38	145525	0	8 (56)		1	2	2	2	2	145525	0		3	4	12	12	16
10	26	126646	1	8 (56)		3	3	9	9	12	126646	1		1	4	4	4	4
11	24	99015	0	8 (58)		3	3	9	9	9	99015	0		2	4	8	8	8
12	43	158259	1	8 (58)		2	4	8	8	8	158259	1		1	4	4	4	4
13	29	132353	0	8 (62)		1	4	4	4	4	132353	0		1	4	4	4	4
14	28	134505	1	8 (62)		3	4	12	12	12				NA	NA	NA	NA	NA
15	38	40759	1	8 (62)		NA	NA	NA	NA	NA	40759	1		1	4	4	4	4
16	32	106234	0	8 (62)		2	4	8	8	8	106234	0		2	4	8	8	8
17	31	365115	1	9 (63)		3	4	12	12	12	365115	1		2	2	4	4	4
18	25	279337	0	10 (70)		2	2	4	4	4	279337	0		2	4	8	8	8
19	32	654362	1	10 (71)		4	4	16	16	16	654362	1		1	3	3	3	3
20	24	158742	0	10 (75)		1	4	4	4	4	158742	0		1	4	4	4	4
21	28	346623	1	10 (76)		4	4	16	16	16	346623	1		1	4	4	4	4

## Sheet: Table S4
Table S4. Marker genes defining the four distinct fibroblast subtypes and statistics of differential gene expression.
	p_val	avg_log2FC	pct.1	pct.2	p_val_adj	cluster	gene
EGFL6	0	2.39858	0.936	0.299	0	FB1	EGFL6
DLK1	0	2.33504	0.948	0.464	0	FB1	DLK1
KCNQ1OT1	0	2.33471	0.896	0.554	0	FB1	KCNQ1OT1
COL3A1	0	2.29526	0.999	0.8	0	FB1	COL3A1
COL1A1	0	2.28298	0.999	0.783	0	FB1	COL1A1
COL1A2	0	2.24903	0.997	0.751	0	FB1	COL1A2
HGF	0	2.20836	0.931	0.341	0	FB1	HGF
HAPLN1	0	2.0841	0.746	0.145	0	FB1	HAPLN1
COL6A2	0	2.05984	0.986	0.673	0	FB1	COL6A2
SERPINE2	0	2.05351	0.942	0.544	0	FB1	SERPINE2
CXCL14	0	2.0063	0.823	0.332	0	FB1	CXCL14
COL14A1	0	1.99165	0.92	0.339	0	FB1	COL14A1
FRZB	0	1.98885	0.803	0.14	0	FB1	FRZB
PLAGL1	0	1.96006	0.92	0.406	0	FB1	PLAGL1
COL6A1	0	1.87654	0.981	0.621	0	FB1	COL6A1
TGFBI	0	1.86977	0.892	0.399	0	FB1	TGFBI
MEST	0	1.86006	0.943	0.508	0	FB1	MEST
DIO3	0	1.84099	0.781	0.241	0	FB1	DIO3
PLAC9	0	1.80352	0.868	0.322	0	FB1	PLAC9
SPARC	0	1.78646	0.989	0.772	0	FB1	SPARC
GPC3	0	1.78348	0.806	0.21	0	FB1	GPC3
MFAP4	0	1.76159	0.824	0.286	0	FB1	MFAP4
VCAN	0	1.70934	0.971	0.635	0	FB1	VCAN
IL6ST	0	1.69763	0.931	0.563	0	FB1	IL6ST
LAMA2	0	1.68056	0.776	0.238	0	FB1	LAMA2
S100A10	0	1.66438	0.9	0.547	0	FB1	S100A10
COL5A1	0	1.6087	0.952	0.52	0	FB1	COL5A1
MDK	0	1.57555	0.93	0.606	0	FB1	MDK
PITX2	0	1.49784	0.788	0.159	0	FB1	PITX2
MIR503HG	0	1.46988	0.695	0.188	0	FB1	MIR503HG
PCDH10	0	1.43507	0.719	0.134	0	FB1	PCDH10
PLTP	0	1.41852	0.789	0.286	0	FB1	PLTP
COL5A2	0	1.38447	0.932	0.493	0	FB1	COL5A2
COL6A3	0	1.3838	0.889	0.479	0	FB1	COL6A3
STC1	0	1.36937	0.636	0.187	0	FB1	STC1
COL9A3	0	1.36438	0.595	0.118	0	FB1	COL9A3
STXBP6	0	1.36054	0.697	0.122	0	FB1	STXBP6
PEG3	0	1.33493	0.869	0.48	0	FB1	PEG3
HYMAI	0	1.32818	0.633	0.132	0	FB1	HYMAI
COL15A1	0	1.32711	0.898	0.446	0	FB1	COL15A1
CTHRC1	0	1.32146	0.475	0.159	0	FB1	CTHRC1
ATP1B1	0	1.28916	0.764	0.221	0	FB1	ATP1B1
MGP	0	1.28795	0.928	0.612	0	FB1	MGP
SLIT2	0	1.2836	0.538	0.105	0	FB1	SLIT2
ENPP1	0	1.28047	0.756	0.217	0	FB1	ENPP1
KLF2	0	1.27932	0.689	0.33	0	FB1	KLF2
RBMS3	0	1.26476	0.525	0.211	0	FB1	RBMS3
CDH11	0	1.25328	0.861	0.354	0	FB1	CDH11
BMP5	0	1.25201	0.519	0.072	0	FB1	BMP5
CREB3L1	0	1.23456	0.73	0.167	0	FB1	CREB3L1
PHACTR2	0	1.20429	0.818	0.438	0	FB1	PHACTR2
CCN2	0	1.20039	0.788	0.517	0	FB1	CCN2
GJA1	0	1.19716	0.812	0.385	0	FB1	GJA1
SERPINH1	0	1.19449	0.954	0.643	0	FB1	SERPINH1
DES	0	1.18507	0.55	0.108	0	FB1	DES
BAMBI	0	1.18213	0.698	0.196	0	FB1	BAMBI
MAN1A1	0	1.18054	0.783	0.296	0	FB1	MAN1A1
MME	0	1.17784	0.751	0.325	0	FB1	MME
NR2F1	0	1.16771	0.686	0.207	0	FB1	NR2F1
SOX6	0	1.16348	0.478	0.095	0	FB1	SOX6
DIPK2A	0	1.16336	0.685	0.158	0	FB1	DIPK2A
FN1	0	1.14395	0.974	0.796	0	FB1	FN1
IFITM3	0	1.14388	0.96	0.807	0	FB1	IFITM3
PLOD2	0	1.12399	0.827	0.314	0	FB1	PLOD2
MAGED2	0	1.11957	0.843	0.401	0	FB1	MAGED2
NDN	0	1.11865	0.72	0.257	0	FB1	NDN
ZEB2	0	1.11207	0.773	0.279	0	FB1	ZEB2
CKAP4	0	1.10685	0.823	0.376	0	FB1	CKAP4
VIM	0	1.10095	0.97	0.776	0	FB1	VIM
SPATS2L	0	1.0971	0.824	0.344	0	FB1	SPATS2L
ENPP2	0	1.09054	0.624	0.112	0	FB1	ENPP2
TCF21	0	1.08666	0.601	0.106	0	FB1	TCF21
EMP3	0	1.08464	0.872	0.404	0	FB1	EMP3
MAP1B	0	1.0761	0.746	0.279	0	FB1	MAP1B
NME4	0	1.07102	0.764	0.279	0	FB1	NME4
TGFBR3	0	1.06894	0.806	0.352	0	FB1	TGFBR3
ARSI	0	1.05693	0.593	0.079	0	FB1	ARSI
RSPO3	0	1.04992	0.653	0.188	0	FB1	RSPO3
PMP22	0	1.04826	0.789	0.389	0	FB1	PMP22
FMOD	0	1.03196	0.638	0.153	0	FB1	FMOD
FADS1	0	1.01858	0.681	0.227	0	FB1	FADS1
RCN3	0	1.01373	0.746	0.247	0	FB1	RCN3
PLAC1	0	0.991873	0.411	0.054	0	FB1	PLAC1
AC080038.1	0	0.991673	0.541	0.143	0	FB1	AC080038.1
COL16A1	0	0.988361	0.621	0.143	0	FB1	COL16A1
IGF2BP2	0	0.987639	0.623	0.143	0	FB1	IGF2BP2
TNNT2	0	0.98507	0.505	0.103	0	FB1	TNNT2
PLPP3	0	0.97777	0.745	0.337	0	FB1	PLPP3
OLFML3	0	0.976095	0.749	0.265	0	FB1	OLFML3
IGFBP3	0	0.967262	0.935	0.68	0	FB1	IGFBP3
NREP	0	0.960248	0.627	0.139	0	FB1	NREP
MARCKS	0	0.958821	0.851	0.481	0	FB1	MARCKS
PTPRK	0	0.957839	0.482	0.165	0	FB1	PTPRK
LOX	0	0.956321	0.491	0.15	0	FB1	LOX
MAGI2-AS3	0	0.936543	0.573	0.127	0	FB1	MAGI2-AS3
NDUFA4L2	0	0.936076	0.373	0.067	0	FB1	NDUFA4L2
CCDC68	0	0.931019	0.443	0.088	0	FB1	CCDC68
APOE	0	0.928624	0.901	0.611	0	FB1	APOE
DSEL	0	0.9284	0.655	0.212	0	FB1	DSEL
FTL	0	0.922114	0.97	0.93	0	FB1	FTL
LGALS1	0	0.920967	0.97	0.885	0	FB1	LGALS1
FKBP10	0	0.918354	0.744	0.288	0	FB1	FKBP10
DPP4	0	0.917131	0.615	0.174	0	FB1	DPP4
NFIB	0	0.916785	0.619	0.196	0	FB1	NFIB
PITX1	0	0.914155	0.541	0.099	0	FB1	PITX1
PCOLCE	0	0.913514	0.908	0.471	0	FB1	PCOLCE
ADAMTS1	0	0.908048	0.809	0.545	0	FB1	ADAMTS1
SRPX	0	0.898456	0.596	0.18	0	FB1	SRPX
VEGFA	0	0.892042	0.636	0.195	0	FB1	VEGFA
CDC42EP5	0	0.891441	0.588	0.131	0	FB1	CDC42EP5
BST2	0	0.890835	0.586	0.201	0	FB1	BST2
PLD3	0	0.890834	0.741	0.312	0	FB1	PLD3
HTRA3	0	0.883731	0.587	0.145	0	FB1	HTRA3
KLF4	0	0.879786	0.66	0.341	0	FB1	KLF4
SPON1	0	0.876317	0.641	0.206	0	FB1	SPON1
CD248	0	0.875454	0.771	0.327	0	FB1	CD248
TWIST1	0	0.870619	0.586	0.134	0	FB1	TWIST1
TENT5A	0	0.867989	0.679	0.326	0	FB1	TENT5A
COLEC11	0	0.865279	0.432	0.112	0	FB1	COLEC11
CSRP2	0	0.860491	0.637	0.303	0	FB1	CSRP2
DMKN	0	0.859024	0.426	0.108	0	FB1	DMKN
CITED2	0	0.852265	0.715	0.389	0	FB1	CITED2
NID2	0	0.850591	0.502	0.142	0	FB1	NID2
LOXL1	0	0.849888	0.605	0.168	0	FB1	LOXL1
WNT2	0	0.848577	0.667	0.268	0	FB1	WNT2
IQGAP2	0	0.843208	0.499	0.112	0	FB1	IQGAP2
TFPI2	0	0.837458	0.586	0.264	0	FB1	TFPI2
FAM114A1	0	0.832941	0.789	0.356	0	FB1	FAM114A1
COLEC12	0	0.82956	0.592	0.177	0	FB1	COLEC12
BLVRB	0	0.823172	0.69	0.277	0	FB1	BLVRB
EPHA3	0	0.816507	0.284	0.037	0	FB1	EPHA3
PCDH7	0	0.812082	0.422	0.082	0	FB1	PCDH7
HMGN2	0	0.807432	0.87	0.638	0	FB1	HMGN2
ITGA1	0	0.802273	0.652	0.23	0	FB1	ITGA1
SLC18A3	0	0.799666	0.396	0.036	0	FB1	SLC18A3
RRBP1	0	0.79504	0.907	0.632	0	FB1	RRBP1
GNG11	0	0.794615	0.616	0.18	0	FB1	GNG11
CRABP2	0	0.791618	0.557	0.124	0	FB1	CRABP2
HES1	0	0.786232	0.472	0.179	0	FB1	HES1
TNNT1	0	0.786026	0.45	0.091	0	FB1	TNNT1
CD99	0	0.78455	0.846	0.502	0	FB1	CD99
JUND	0	0.783909	0.91	0.818	0	FB1	JUND
DCN	0	0.78347	0.967	0.716	0	FB1	DCN
EMILIN1	0	0.782057	0.753	0.306	0	FB1	EMILIN1
CHN1	0	0.776366	0.456	0.105	0	FB1	CHN1
UACA	0	0.764404	0.561	0.168	0	FB1	UACA
EGFL7	0	0.763111	0.546	0.116	0	FB1	EGFL7
KCNE4	0	0.761789	0.396	0.091	0	FB1	KCNE4
FREM1	0	0.757834	0.38	0.108	0	FB1	FREM1
FBLN2	0	0.756978	0.793	0.371	0	FB1	FBLN2
HSD17B2	0	0.756393	0.346	0.042	0	FB1	HSD17B2
WSB1	0	0.755513	0.875	0.604	0	FB1	WSB1
SLC9A3R2	0	0.752975	0.485	0.06	0	FB1	SLC9A3R2
SELENBP1	0	0.750868	0.504	0.085	0	FB1	SELENBP1
EIF4EBP1	0	0.747906	0.749	0.381	0	FB1	EIF4EBP1
PPIC	0	0.743888	0.717	0.312	0	FB1	PPIC
SQLE	0	0.73809	0.682	0.319	0	FB1	SQLE
CPED1	0	0.735577	0.518	0.139	0	FB1	CPED1
P4HA1	0	0.73435	0.737	0.36	0	FB1	P4HA1
BDKRB1	0	0.729861	0.402	0.104	0	FB1	BDKRB1
RPS23	0	0.729257	0.984	0.971	0	FB1	RPS23
FSCN1	0	0.723862	0.643	0.228	0	FB1	FSCN1
DISP1	0	0.715882	0.423	0.15	0	FB1	DISP1
FKBP14	0	0.71111	0.61	0.223	0	FB1	FKBP14
CNTFR	0	0.70985	0.381	0.041	0	FB1	CNTFR
HIF3A	0	0.708131	0.439	0.061	0	FB1	HIF3A
F3	0	0.704156	0.625	0.253	0	FB1	F3
TTC3	0	0.701652	0.839	0.531	0	FB1	TTC3
SGCE	0	0.697095	0.582	0.196	0	FB1	SGCE
GPX8	0	0.69466	0.731	0.346	0	FB1	GPX8
MAF	0	0.693562	0.62	0.271	0	FB1	MAF
HAS2	0	0.690285	0.473	0.142	0	FB1	HAS2
SERPINF1	0	0.688208	0.865	0.546	0	FB1	SERPINF1
HSPB6	0	0.686939	0.649	0.285	0	FB1	HSPB6
TMEM141	0	0.686233	0.652	0.281	0	FB1	TMEM141
PCDH18	0	0.68429	0.503	0.116	0	FB1	PCDH18
IDI1	0	0.684173	0.594	0.229	0	FB1	IDI1
HAND2	0	0.681569	0.617	0.237	0	FB1	HAND2
P4HA2	0	0.679814	0.681	0.295	0	FB1	P4HA2
SAMD5	0	0.67757	0.294	0.054	0	FB1	SAMD5
TSHZ1	0	0.676607	0.481	0.106	0	FB1	TSHZ1
KDELR3	0	0.676335	0.562	0.171	0	FB1	KDELR3
RFLNB	0	0.67611	0.456	0.092	0	FB1	RFLNB
FADS2	0	0.675242	0.516	0.146	0	FB1	FADS2
PHLDA1	0	0.67407	0.564	0.244	0	FB1	PHLDA1
ACVR2A	0	0.673833	0.419	0.104	0	FB1	ACVR2A
EPHA7	0	0.672823	0.306	0.037	0	FB1	EPHA7
VAMP5	0	0.670403	0.577	0.209	0	FB1	VAMP5
MSX1	0	0.669113	0.417	0.087	0	FB1	MSX1
GATA6	0	0.666393	0.474	0.102	0	FB1	GATA6
P3H1	0	0.66488	0.58	0.19	0	FB1	P3H1
CAVIN3	0	0.664	0.618	0.23	0	FB1	CAVIN3
COL21A1	0	0.660297	0.642	0.242	0	FB1	COL21A1
PDLIM3	0	0.655555	0.367	0.087	0	FB1	PDLIM3
SPTBN1	0	0.651804	0.778	0.431	0	FB1	SPTBN1
IGDCC3	0	0.647963	0.448	0.092	0	FB1	IGDCC3
DNM3OS	0	0.647284	0.414	0.098	0	FB1	DNM3OS
C4orf48	0	0.644273	0.639	0.295	0	FB1	C4orf48
PPDPF	0	0.643495	0.787	0.476	0	FB1	PPDPF
IKBIP	0	0.641666	0.641	0.269	0	FB1	IKBIP
WFDC1	0	0.641597	0.407	0.062	0	FB1	WFDC1
LAMB2	0	0.641386	0.499	0.139	0	FB1	LAMB2
ADGRA2	0	0.635784	0.528	0.146	0	FB1	ADGRA2
HMGCS1	0	0.63572	0.53	0.239	0	FB1	HMGCS1
P3H4	0	0.629974	0.507	0.149	0	FB1	P3H4
EPB41L2	0	0.625824	0.521	0.183	0	FB1	EPB41L2
MYH10	0	0.625057	0.791	0.445	0	FB1	MYH10
FCGRT	0	0.621881	0.685	0.287	0	FB1	FCGRT
PABPC4L	0	0.621532	0.404	0.06	0	FB1	PABPC4L
C1QL1	0	0.621449	0.424	0.068	0	FB1	C1QL1
SESN3	0	0.61977	0.499	0.159	0	FB1	SESN3
F5	0	0.618673	0.264	0.05	0	FB1	F5
METRNL	0	0.615883	0.519	0.154	0	FB1	METRNL
SMARCA1	0	0.613002	0.562	0.2	0	FB1	SMARCA1
C12orf57	0	0.612215	0.828	0.56	0	FB1	C12orf57
STRA6	0	0.6117	0.577	0.194	0	FB1	STRA6
COPZ2	0	0.610677	0.549	0.173	0	FB1	COPZ2
TSPAN5	0	0.609743	0.578	0.21	0	FB1	TSPAN5
SEMA6D	0	0.607774	0.459	0.108	0	FB1	SEMA6D
ANGPTL4	0	0.603389	0.488	0.129	0	FB1	ANGPTL4
EGFLAM	0	0.602427	0.329	0.048	0	FB1	EGFLAM
CYSLTR2	0	0.600397	0.293	0.042	0	FB1	CYSLTR2
LINC00632	0	0.594289	0.398	0.081	0	FB1	LINC00632
BIN1	0	0.590936	0.493	0.127	0	FB1	BIN1
MAGED1	0	0.588878	0.749	0.427	0	FB1	MAGED1
AC140912.1	0	0.584021	0.308	0.054	0	FB1	AC140912.1
SORBS3	0	0.57383	0.528	0.176	0	FB1	SORBS3
NT5DC2	0	0.571249	0.553	0.204	0	FB1	NT5DC2
FGFR2	0	0.570119	0.326	0.058	0	FB1	FGFR2
TSPAN13	0	0.568192	0.509	0.189	0	FB1	TSPAN13
RTL1	0	0.567937	0.311	0.043	0	FB1	RTL1
LAMC3	0	0.567309	0.527	0.181	0	FB1	LAMC3
NRP2	0	0.566911	0.527	0.214	0	FB1	NRP2
RND3	0	0.564481	0.62	0.296	0	FB1	RND3
RTL8C	0	0.561829	0.636	0.301	0	FB1	RTL8C
TNNT3	0	0.561458	0.326	0.055	0	FB1	TNNT3
GATA4	0	0.56072	0.324	0.04	0	FB1	GATA4
TSPAN4	0	0.547596	0.595	0.252	0	FB1	TSPAN4
QPRT	0	0.54306	0.692	0.324	0	FB1	QPRT
ZADH2	0	0.54176	0.339	0.037	0	FB1	ZADH2
EFEMP2	0	0.539749	0.642	0.26	0	FB1	EFEMP2
PRR5	0	0.539162	0.415	0.1	0	FB1	PRR5
CDK6	0	0.537581	0.474	0.177	0	FB1	CDK6
SNAI2	0	0.536212	0.411	0.097	0	FB1	SNAI2
RCN1	0	0.536001	0.848	0.571	0	FB1	RCN1
FXYD5	0	0.535884	0.723	0.391	0	FB1	FXYD5
CD81	0	0.534879	0.838	0.532	0	FB1	CD81
PCOLCE2	0	0.532591	0.444	0.142	0	FB1	PCOLCE2
SLC6A15	0	0.530014	0.318	0.055	0	FB1	SLC6A15
MSMO1	0	0.525442	0.469	0.182	0	FB1	MSMO1
NOTCH2	0	0.52455	0.447	0.145	0	FB1	NOTCH2
IGDCC4	0	0.523625	0.359	0.059	0	FB1	IGDCC4
CHRDL2	0	0.520941	0.318	0.087	0	FB1	CHRDL2
KDELR2	0	0.520727	0.891	0.665	0	FB1	KDELR2
PKDCC	0	0.511859	0.421	0.117	0	FB1	PKDCC
ECM1	0	0.511578	0.496	0.184	0	FB1	ECM1
MFAP2	0	0.511358	0.571	0.252	0	FB1	MFAP2
FKBP7	0	0.508718	0.517	0.192	0	FB1	FKBP7
ADAMTS15	0	0.508346	0.378	0.092	0	FB1	ADAMTS15
ITM2C	0	0.506436	0.486	0.185	0	FB1	ITM2C
PGM3	0	0.506145	0.622	0.298	0	FB1	PGM3
FLRT2	0	0.502369	0.512	0.191	0	FB1	FLRT2
CCND2	6.79398e-307	0.603961	0.397	0.14	3.24113e-302	FB1	CCND2
BCYRN1	7.5157e-306	1.21246	0.431	0.164	3.58544e-301	FB1	BCYRN1
COL18A1	2.83734e-303	0.664085	0.612	0.29	1.35358e-298	FB1	COL18A1
RALGPS2	3.74932e-303	0.572237	0.435	0.167	1.78865e-298	FB1	RALGPS2
CYTOR	1.38421e-302	0.522757	0.557	0.257	6.60353e-298	FB1	CYTOR
RHOU	2.91039e-302	0.503928	0.554	0.257	1.38843e-297	FB1	RHOU
PTPRD	1.19777e-300	0.530576	0.405	0.141	5.71407e-296	FB1	PTPRD
HDLBP	1.98148e-300	0.517156	0.848	0.594	9.45285e-296	FB1	HDLBP
LMO7	7.58433e-295	0.51775	0.369	0.129	3.61818e-290	FB1	LMO7
CDKN1A	7.64827e-289	0.539694	0.469	0.197	3.64869e-284	FB1	CDKN1A
SLC38A2	6.26015e-288	0.641078	0.751	0.466	2.98647e-283	FB1	SLC38A2
AHNAK	5.29895e-279	0.542082	0.786	0.497	2.52792e-274	FB1	AHNAK
BSG	1.07286e-272	0.534308	0.898	0.683	5.11817e-268	FB1	BSG
FOSB	1.15417e-267	0.87441	0.879	0.773	5.50607e-263	FB1	FOSB
FAM110B	1.1761e-265	0.612022	0.451	0.186	5.61068e-261	FB1	FAM110B
MIR4435-2HG	1.80256e-265	0.50661	0.469	0.204	8.59931e-261	FB1	MIR4435-2HG
GPRC5A	4.60391e-263	0.534934	0.412	0.164	2.19634e-258	FB1	GPRC5A
PLCB1	3.39104e-252	0.868135	0.351	0.124	1.61773e-247	FB1	PLCB1
AREG	4.23253e-249	0.984836	0.308	0.102	2.01917e-244	FB1	AREG
ZFPM2	1.33457e-226	1.06354	0.358	0.136	6.36669e-222	FB1	ZFPM2
FILIP1L	1.03062e-213	0.556952	0.57	0.315	4.91666e-209	FB1	FILIP1L
NR4A1	1.86661e-201	0.695766	0.626	0.414	8.90485e-197	FB1	NR4A1
CCDC80	5.12035e-185	0.570886	0.57	0.334	2.44271e-180	FB1	CCDC80
LTBP1	8.11469e-180	0.505372	0.57	0.319	3.8712e-175	FB1	LTBP1
DNAJB1	2.92059e-177	0.508269	0.612	0.379	1.3933e-172	FB1	DNAJB1
H3F3B	6.92339e-144	0.581449	0.643	0.466	3.30287e-139	FB1	H3F3B
SOCS3	1.97202e-115	0.512899	0.612	0.415	9.40771e-111	FB1	SOCS3
PLA2G2A	8.9013e-105	1.23094	0.524	0.341	4.24645e-100	FB1	PLA2G2A
EGR1	1.11288e-101	0.540539	0.806	0.698	5.30912e-97	FB1	EGR1
ZFP36	4.81419e-99	0.583831	0.646	0.518	2.29666e-94	FB1	ZFP36
MAGI2	5.32319e-99	1.22425	0.312	0.163	2.53948e-94	FB1	MAGI2
CCN1	4.38138e-98	0.574188	0.765	0.653	2.09018e-93	FB1	CCN1
IER3	2.30972e-90	0.536044	0.682	0.53	1.10188e-85	FB1	IER3
GPC6	7.03844e-89	0.502309	0.492	0.285	3.35776e-84	FB1	GPC6
MRC2	1.42772e-82	0.61596	0.263	0.151	6.81107e-78	FB1	MRC2
CGA	0	3.02264	0.946	0.683	0	FB2	CGA
PAGE4	0	2.721	0.766	0.44	0	FB2	PAGE4
KRT19	0	2.68952	0.841	0.448	0	FB2	KRT19
KRT7	0	2.54429	0.816	0.421	0	FB2	KRT7
KRT18	0	2.39486	0.929	0.612	0	FB2	KRT18
LAIR2	0	2.39335	0.449	0.214	0	FB2	LAIR2
KRT8	0	2.35963	0.875	0.52	0	FB2	KRT8
XAGE3	0	2.15292	0.738	0.29	0	FB2	XAGE3
XAGE2	0	2.02726	0.691	0.219	0	FB2	XAGE2
CCNE1	0	1.84201	0.653	0.282	0	FB2	CCNE1
HLA-G	0	1.71591	0.505	0.236	0	FB2	HLA-G
FSTL3	0	1.71384	0.646	0.519	0	FB2	FSTL3
MT1G	0	1.70667	0.472	0.137	0	FB2	MT1G
HPGD	0	1.64958	0.418	0.151	0	FB2	HPGD
PERP	0	1.64829	0.615	0.185	0	FB2	PERP
PGF	0	1.64241	0.638	0.354	0	FB2	PGF
GCSH	0	1.63708	0.693	0.413	0	FB2	GCSH
S100P	0	1.52778	0.528	0.179	0	FB2	S100P
VGLL1	0	1.49783	0.557	0.178	0	FB2	VGLL1
CD24	0	1.47562	0.631	0.291	0	FB2	CD24
HTRA4	0	1.4681	0.421	0.159	0	FB2	HTRA4
H2AFZ	0	1.43924	0.681	0.337	0	FB2	H2AFZ
JPT1	0	1.43779	0.645	0.5	0	FB2	JPT1
MTATP6P1	0	1.41992	0.65	0.465	0	FB2	MTATP6P1
DSP	0	1.41079	0.571	0.271	0	FB2	DSP
HMGB3	0	1.38071	0.559	0.235	0	FB2	HMGB3
PEG10	0	1.36947	0.797	0.593	0	FB2	PEG10
C12orf75	0	1.33798	0.515	0.28	0	FB2	C12orf75
CCNB1	0	1.3348	0.563	0.229	0	FB2	CCNB1
HMGA1	0	1.32257	0.517	0.2	0	FB2	HMGA1
MT-RNR1	0	1.312	0.763	0.489	0	FB2	MT-RNR1
GATA3	0	1.30192	0.525	0.198	0	FB2	GATA3
CLDN4	0	1.29023	0.487	0.156	0	FB2	CLDN4
PPP1R14B	0	1.28529	0.651	0.544	0	FB2	PPP1R14B
MT1H	0	1.2845	0.374	0.109	0	FB2	MT1H
TUBA1C	0	1.27754	0.759	0.61	0	FB2	TUBA1C
AKR1B1	0	1.26703	0.641	0.411	0	FB2	AKR1B1
ASCL2	0	1.25647	0.399	0.117	0	FB2	ASCL2
S100A11	0	1.2556	0.972	0.939	0	FB2	S100A11
HSPE1	0	1.2496	0.775	0.647	0	FB2	HSPE1
BZW2	0	1.2466	0.676	0.476	0	FB2	BZW2
C1QBP	0	1.23337	0.66	0.485	0	FB2	C1QBP
MT-RNR2	0	1.22497	0.79	0.491	0	FB2	MT-RNR2
HIST1H4C	0	1.16923	0.635	0.292	0	FB2	HIST1H4C
MFAP5	0	1.16191	0.393	0.127	0	FB2	MFAP5
PRDX1	0	1.14395	0.819	0.765	0	FB2	PRDX1
KRT23	0	1.1404	0.417	0.128	0	FB2	KRT23
DSC2	0	1.12883	0.43	0.104	0	FB2	DSC2
LIN28B	0	1.12526	0.636	0.405	0	FB2	LIN28B
LY6K	0	1.11928	0.341	0.089	0	FB2	LY6K
IFI6	0	1.11804	0.616	0.418	0	FB2	IFI6
EFNA1	0	1.11062	0.391	0.139	0	FB2	EFNA1
CLDN7	0	1.10849	0.414	0.096	0	FB2	CLDN7
RPSA	0	1.08946	0.934	0.893	0	FB2	RPSA
SNRPG	0	1.0879	0.754	0.662	0	FB2	SNRPG
HSPD1	0	1.08407	0.783	0.694	0	FB2	HSPD1
PKIB	0	1.08398	0.511	0.245	0	FB2	PKIB
HMGN3	0	1.07743	0.661	0.506	0	FB2	HMGN3
MGST3	0	1.05041	0.755	0.683	0	FB2	MGST3
RRM2	0	1.04446	0.468	0.203	0	FB2	RRM2
GCM1	0	1.04277	0.406	0.097	0	FB2	GCM1
PLA2G16	0	1.04052	0.28	0.033	0	FB2	PLA2G16
EZR	0	1.04042	0.721	0.52	0	FB2	EZR
PEBP1	0	1.03538	0.745	0.68	0	FB2	PEBP1
GAPDH	0	1.03417	0.964	0.935	0	FB2	GAPDH
TNNI2	0	1.02277	0.287	0.067	0	FB2	TNNI2
PPARG	0	1.01583	0.381	0.113	0	FB2	PPARG
CALM1	0	0.998674	0.871	0.779	0	FB2	CALM1
LY6E	0	0.995008	0.766	0.749	0	FB2	LY6E
MBNL3	0	0.992344	0.404	0.16	0	FB2	MBNL3
AIF1L	0	0.992208	0.363	0.137	0	FB2	AIF1L
NCL	0	0.987823	0.812	0.798	0	FB2	NCL
ATP5MPL	0	0.985044	0.575	0.347	0	FB2	ATP5MPL
SPINT2	0	0.979478	0.487	0.246	0	FB2	SPINT2
NASP	0	0.963317	0.692	0.584	0	FB2	NASP
SKP2	0	0.948649	0.442	0.196	0	FB2	SKP2
RPS29	0	0.938126	0.948	0.924	0	FB2	RPS29
SET	0	0.937731	0.795	0.776	0	FB2	SET
NR6A1	0	0.93697	0.429	0.171	0	FB2	NR6A1
H3F3A	0	0.933826	0.605	0.349	0	FB2	H3F3A
CYP11A1	0	0.933754	0.38	0.134	0	FB2	CYP11A1
MT-CO2	0	0.931007	0.978	0.999	0	FB2	MT-CO2
CKS1B	0	0.923293	0.569	0.341	0	FB2	CKS1B
FAM89A	0	0.921512	0.414	0.173	0	FB2	FAM89A
GJA5	0	0.916246	0.342	0.083	0	FB2	GJA5
HINT1	0	0.90652	0.809	0.786	0	FB2	HINT1
CAPN6	0	0.905065	0.371	0.108	0	FB2	CAPN6
NPM1	0	0.887384	0.922	0.888	0	FB2	NPM1
SLC38A1	0	0.887274	0.389	0.132	0	FB2	SLC38A1
TFAP2A	0	0.878355	0.362	0.101	0	FB2	TFAP2A
PFN1	0	0.875402	0.888	0.89	0	FB2	PFN1
NLRP2	0	0.849102	0.338	0.105	0	FB2	NLRP2
ATP5MC3	0	0.834484	0.771	0.735	0	FB2	ATP5MC3
RAN	0	0.813568	0.801	0.761	0	FB2	RAN
ANXA1	0	0.799933	0.856	0.74	0	FB2	ANXA1
ENO1	0	0.776959	0.833	0.807	0	FB2	ENO1
MT-ND3	0	0.768106	0.948	0.99	0	FB2	MT-ND3
ERVW-1	0	0.733436	0.323	0.103	0	FB2	ERVW-1
SMAGP	0	0.720065	0.287	0.072	0	FB2	SMAGP
HSP90AB1	0	0.715565	0.919	0.915	0	FB2	HSP90AB1
HSP90AA1	0	0.703586	0.95	0.922	0	FB2	HSP90AA1
SH2D4A	0	0.698144	0.31	0.093	0	FB2	SH2D4A
DLX5	0	0.688415	0.294	0.073	0	FB2	DLX5
RPL6	0	0.682392	0.953	0.936	0	FB2	RPL6
RPS21	0	0.679539	0.949	0.93	0	FB2	RPS21
TINCR	0	0.679097	0.274	0.07	0	FB2	TINCR
RPL37	0	0.672508	0.982	0.975	0	FB2	RPL37
CPVL	0	0.648411	0.28	0.074	0	FB2	CPVL
RPS16	0	0.639667	0.971	0.958	0	FB2	RPS16
RPS27A	0	0.590062	0.975	0.958	0	FB2	RPS27A
RPL21	0	0.577102	0.935	0.912	0	FB2	RPL21
RPS12	0	0.568325	0.986	0.967	0	FB2	RPS12
RPS6	0	0.551911	0.976	0.972	0	FB2	RPS6
RPLP2	0	0.536225	0.98	0.976	0	FB2	RPLP2
RPLP1	0	0.503802	0.994	0.992	0	FB2	RPLP1
RPL11	0	0.503578	0.985	0.98	0	FB2	RPL11
GATA2	7.83575e-307	0.897582	0.386	0.156	3.73812e-302	FB2	GATA2
RPL23	3.46069e-297	0.550703	0.939	0.937	1.65095e-292	FB2	RPL23
HSD3B1	2.39424e-292	0.70703	0.275	0.077	1.1422e-287	FB2	HSD3B1
HMGB1	1.79007e-288	0.598872	0.879	0.881	8.5397e-284	FB2	HMGB1
SNRPD1	9.33956e-288	0.879012	0.686	0.624	4.45553e-283	FB2	SNRPD1
ATP5MD	2.49161e-286	0.888162	0.57	0.349	1.18865e-281	FB2	ATP5MD
SRSF3	6.93811e-283	0.76209	0.771	0.737	3.3099e-278	FB2	SRSF3
PTGES3	7.28021e-283	0.784435	0.745	0.721	3.4731e-278	FB2	PTGES3
CENPF	7.00088e-282	0.711587	0.438	0.197	3.33984e-277	FB2	CENPF
SMS	2.17648e-279	0.880573	0.502	0.307	1.03831e-274	FB2	SMS
RANBP1	3.58065e-272	0.931873	0.663	0.593	1.70819e-267	FB2	RANBP1
PLAC8	2.56326e-271	0.8843	0.26	0.072	1.22283e-266	FB2	PLAC8
GDF15	2.29085e-268	0.906823	0.289	0.095	1.09287e-263	FB2	GDF15
TUBA1B	4.95717e-268	0.555121	0.876	0.825	2.36487e-263	FB2	TUBA1B
DIO2	1.86221e-265	0.880417	0.479	0.261	8.88384e-261	FB2	DIO2
CLIC3	5.57838e-265	1.30129	0.442	0.233	2.66122e-260	FB2	CLIC3
LCP1	1.18878e-259	0.776488	0.376	0.165	5.67121e-255	FB2	LCP1
PA2G4	2.49329e-257	0.898057	0.642	0.557	1.18945e-252	FB2	PA2G4
RPL38	2.47941e-256	0.582937	0.909	0.88	1.18283e-251	FB2	RPL38
TPD52	4.52383e-256	0.612167	0.267	0.08	2.15814e-251	FB2	TPD52
MYCNUT	1.23904e-251	0.843018	0.276	0.086	5.91096e-247	FB2	MYCNUT
LRRC75A	2.54655e-251	0.850326	0.366	0.161	1.21486e-246	FB2	LRRC75A
BIN2	4.12295e-251	0.594302	0.25	0.07	1.96689e-246	FB2	BIN2
DNMT1	1.81498e-250	0.975891	0.565	0.432	8.65855e-246	FB2	DNMT1
COTL1	3.14123e-247	1.19802	0.592	0.474	1.49856e-242	FB2	COTL1
TPM1	1.0637e-245	0.960715	0.854	0.858	5.07448e-241	FB2	TPM1
RPS26	1.61612e-245	0.648927	0.862	0.841	7.70986e-241	FB2	RPS26
SPINT1	5.55913e-244	0.634792	0.285	0.1	2.65204e-239	FB2	SPINT1
PNP	1.45894e-242	0.648613	0.301	0.112	6.96e-238	FB2	PNP
CACYBP	6.23773e-239	0.848801	0.502	0.337	2.97577e-234	FB2	CACYBP
ERVH48-1	2.11977e-237	0.812999	0.405	0.213	1.01126e-232	FB2	ERVH48-1
ITGA6	2.07793e-236	0.554081	0.265	0.084	9.91297e-232	FB2	ITGA6
UQCRH	5.99402e-236	0.724612	0.753	0.751	2.85951e-231	FB2	UQCRH
ANXA5	1.03906e-234	0.596508	0.83	0.835	4.95694e-230	FB2	ANXA5
GRHL1	1.60206e-232	0.61159	0.267	0.087	7.64277e-228	FB2	GRHL1
CDK7	2.43225e-230	0.780804	0.366	0.17	1.16033e-225	FB2	CDK7
TMSB10	3.45738e-229	0.747045	0.987	0.975	1.64938e-224	FB2	TMSB10
CCT6A	2.11032e-228	0.857535	0.62	0.525	1.00675e-223	FB2	CCT6A
CHCHD2	2.39794e-225	0.600901	0.816	0.825	1.14396e-220	FB2	CHCHD2
VAMP8	6.72685e-223	0.786063	0.437	0.251	3.20911e-218	FB2	VAMP8
ARID3A	1.45442e-220	0.938832	0.616	0.528	6.93846e-216	FB2	ARID3A
FBN2	3.05768e-220	0.958278	0.253	0.085	1.4587e-215	FB2	FBN2
CKS2	4.3842e-219	0.801811	0.513	0.334	2.09153e-214	FB2	CKS2
YWHAB	1.55664e-218	0.738772	0.711	0.698	7.42609e-214	FB2	YWHAB
FDX1	4.0019e-217	0.815465	0.413	0.233	1.90915e-212	FB2	FDX1
IMPA2	1.50266e-216	0.949791	0.491	0.337	7.16861e-212	FB2	IMPA2
ISM2	9.14109e-216	0.751216	0.256	0.086	4.36085e-211	FB2	ISM2
ANXA2	2.51954e-214	0.689922	0.827	0.826	1.20197e-209	FB2	ANXA2
TMA7	2.04088e-213	0.673767	0.747	0.753	9.73622e-209	FB2	TMA7
RFK	3.11965e-212	0.689663	0.305	0.128	1.48826e-207	FB2	RFK
HAPLN3	3.65581e-210	0.762633	0.306	0.128	1.74404e-205	FB2	HAPLN3
YBX1	8.37469e-210	0.627867	0.814	0.832	3.99523e-205	FB2	YBX1
MT-ND4	7.54255e-208	0.57877	0.957	0.994	3.59825e-203	FB2	MT-ND4
TPM3	2.14692e-206	0.779602	0.652	0.583	1.02421e-201	FB2	TPM3
HNRNPA1	3.09342e-204	0.564208	0.832	0.841	1.47575e-199	FB2	HNRNPA1
POMP	1.02346e-202	0.709896	0.746	0.731	4.88251e-198	FB2	POMP
SLC25A5	1.89833e-202	0.805153	0.61	0.524	9.05618e-198	FB2	SLC25A5
PRELID1	2.45807e-202	0.803604	0.627	0.572	1.17265e-197	FB2	PRELID1
VDAC1	4.52114e-202	0.781021	0.632	0.569	2.15685e-197	FB2	VDAC1
SLCO4A1	1.83496e-201	0.604243	0.25	0.086	8.75386e-197	FB2	SLCO4A1
HMGB2	1.17045e-200	0.602034	0.635	0.477	5.58377e-196	FB2	HMGB2
RPS20	2.14415e-199	0.536076	0.887	0.897	1.02289e-194	FB2	RPS20
LSM4	5.68583e-199	0.807709	0.534	0.401	2.71248e-194	FB2	LSM4
PRSS8	2.45268e-198	0.726826	0.261	0.096	1.17008e-193	FB2	PRSS8
SNRPF	5.14315e-198	0.76671	0.641	0.587	2.45359e-193	FB2	SNRPF
MT1E	1.84712e-196	1.09675	0.44	0.286	8.81186e-192	FB2	MT1E
GM2A	1.92779e-195	0.63503	0.304	0.132	9.19669e-191	FB2	GM2A
MT-ND1	1.13629e-194	0.560585	0.911	0.983	5.42077e-190	FB2	MT-ND1
H2AFV	2.26757e-193	0.773781	0.451	0.278	1.08177e-188	FB2	H2AFV
AES	1.25021e-192	0.923574	0.4	0.241	5.96427e-188	FB2	AES
CDC20	8.3434e-187	0.565989	0.279	0.112	3.9803e-182	FB2	CDC20
ARHGDIB	1.09667e-186	0.787727	0.37	0.198	5.23178e-182	FB2	ARHGDIB
TALDO1	1.31336e-186	0.818101	0.588	0.511	6.26553e-182	FB2	TALDO1
EIF2S2	2.76616e-186	0.731437	0.641	0.571	1.31962e-181	FB2	EIF2S2
SHTN1	4.58374e-186	0.555074	0.259	0.097	2.18672e-181	FB2	SHTN1
ARPC5	2.26268e-183	0.75722	0.648	0.611	1.07944e-178	FB2	ARPC5
TMEM54	1.70255e-182	0.511524	0.255	0.097	8.12218e-178	FB2	TMEM54
SRSF2	1.56266e-181	0.698075	0.657	0.615	7.45481e-177	FB2	SRSF2
RPS27L	3.08971e-180	0.911336	0.681	0.648	1.47398e-175	FB2	RPS27L
HNRNPA2B1	1.20216e-177	0.55151	0.823	0.858	5.73503e-173	FB2	HNRNPA2B1
HELLS	6.15602e-177	0.680471	0.392	0.222	2.93679e-172	FB2	HELLS
GRB2	1.86775e-176	0.814262	0.516	0.391	8.91029e-172	FB2	GRB2
MKI67	3.21842e-176	0.525293	0.346	0.162	1.53538e-171	FB2	MKI67
UBE2C	1.00021e-175	0.500717	0.407	0.22	4.77158e-171	FB2	UBE2C
GMNN	1.65213e-174	0.676415	0.394	0.23	7.88166e-170	FB2	GMNN
TINAGL1	1.18676e-173	0.644311	0.327	0.164	5.66157e-169	FB2	TINAGL1
CSTB	5.81324e-172	0.810897	0.603	0.532	2.77326e-167	FB2	CSTB
CENPX	1.40894e-171	0.857439	0.427	0.281	6.72151e-167	FB2	CENPX
HMGN1	1.60874e-171	0.586115	0.76	0.741	7.67467e-167	FB2	HMGN1
SERBP1	1.80134e-171	0.641735	0.739	0.74	8.59347e-167	FB2	SERBP1
MT-ND4L	2.31483e-169	0.605348	0.678	0.649	1.10431e-164	FB2	MT-ND4L
NDUFA4	2.87628e-169	0.589392	0.783	0.813	1.37216e-164	FB2	NDUFA4
SINHCAF	8.91843e-167	0.583027	0.367	0.198	4.25462e-162	FB2	SINHCAF
VGLL3	1.63815e-166	0.829441	0.456	0.284	7.81496e-162	FB2	VGLL3
HSD17B1	1.87656e-166	0.665659	0.251	0.104	8.95231e-162	FB2	HSD17B1
NOTUM	9.25794e-166	1.19434	0.334	0.175	4.41659e-161	FB2	NOTUM
YWHAE	2.16375e-164	0.567467	0.772	0.786	1.03224e-159	FB2	YWHAE
HMMR	2.73278e-164	0.519507	0.256	0.104	1.3037e-159	FB2	HMMR
TYMS	4.721e-160	0.570319	0.464	0.284	2.2522e-155	FB2	TYMS
PAPOLA	4.6218e-159	0.711386	0.577	0.511	2.20488e-154	FB2	PAPOLA
LYPLA1	1.97375e-158	0.689078	0.429	0.289	9.41599e-154	FB2	LYPLA1
ZFAT	3.16315e-158	0.861324	0.286	0.133	1.50901e-153	FB2	ZFAT
PCLAF	8.5686e-157	0.599264	0.453	0.28	4.08774e-152	FB2	PCLAF
TOMM20	1.79877e-154	0.683042	0.665	0.66	8.5812e-150	FB2	TOMM20
CD55	2.44261e-154	0.706245	0.455	0.293	1.16527e-149	FB2	CD55
RBM8A	4.2949e-154	0.739767	0.628	0.592	2.04893e-149	FB2	RBM8A
F11R	1.24549e-152	0.618943	0.324	0.171	5.94172e-148	FB2	F11R
SERPINB9	1.96046e-150	0.727135	0.438	0.296	9.35255e-146	FB2	SERPINB9
BEX4	2.10433e-149	0.525624	0.297	0.146	1.00389e-144	FB2	BEX4
ANXA3	1.22892e-148	0.517659	0.264	0.12	5.86268e-144	FB2	ANXA3
ANP32B	1.41381e-148	0.630954	0.704	0.674	6.74472e-144	FB2	ANP32B
SNRPB	1.51217e-147	0.664799	0.659	0.641	7.21396e-143	FB2	SNRPB
BIRC5	5.10261e-147	0.560078	0.327	0.17	2.43425e-142	FB2	BIRC5
JPT2	9.00552e-146	0.642713	0.369	0.222	4.29617e-141	FB2	JPT2
TFPI	3.6063e-145	0.854168	0.695	0.687	1.72042e-140	FB2	TFPI
SNHG5	4.30167e-145	0.958267	0.604	0.576	2.05215e-140	FB2	SNHG5
NARS	1.03408e-142	0.682457	0.317	0.18	4.93317e-138	FB2	NARS
SWAP70	1.31778e-142	0.650414	0.364	0.215	6.28661e-138	FB2	SWAP70
COX20	1.4812e-142	0.649778	0.396	0.253	7.06619e-138	FB2	COX20
PTPRF	3.27115e-142	0.832293	0.402	0.264	1.56053e-137	FB2	PTPRF
LIMA1	2.40324e-141	0.759767	0.566	0.488	1.14649e-136	FB2	LIMA1
SLIRP	1.45665e-140	0.736379	0.589	0.543	6.94909e-136	FB2	SLIRP
ATIC	2.26765e-140	0.613135	0.361	0.218	1.0818e-135	FB2	ATIC
SNU13	2.32927e-140	0.611331	0.689	0.682	1.1112e-135	FB2	SNU13
IGF2BP3	9.66938e-140	0.773648	0.439	0.305	4.61287e-135	FB2	IGF2BP3
GGCT	1.63194e-139	0.666317	0.411	0.278	7.78532e-135	FB2	GGCT
ID3	2.5814e-138	0.668108	0.572	0.451	1.23148e-133	FB2	ID3
ARPC2	6.81193e-138	0.511883	0.809	0.842	3.2497e-133	FB2	ARPC2
AC011481.1	1.00335e-137	0.65447	0.287	0.155	4.78657e-133	FB2	AC011481.1
PGP	7.44097e-137	0.628176	0.341	0.204	3.54979e-132	FB2	PGP
PPA1	4.67934e-136	0.64934	0.626	0.591	2.23233e-131	FB2	PPA1
SNRPE	1.0354e-135	0.697887	0.616	0.6	4.93949e-131	FB2	SNRPE
SH3YL1	1.36431e-135	0.553548	0.304	0.161	6.50856e-131	FB2	SH3YL1
PKM	4.54356e-135	0.652265	0.673	0.657	2.16755e-130	FB2	PKM
EIF1AX	3.77566e-134	0.574088	0.697	0.717	1.80122e-129	FB2	EIF1AX
PGAM1	1.5332e-133	0.750299	0.569	0.509	7.3143e-129	FB2	PGAM1
DYNLL2	6.79721e-133	0.633492	0.353	0.214	3.24268e-128	FB2	DYNLL2
EZH2	3.20359e-131	0.578121	0.322	0.181	1.5283e-126	FB2	EZH2
EIF5A	1.08785e-130	0.713595	0.614	0.581	5.18968e-126	FB2	EIF5A
PRDX6	8.56953e-130	0.624336	0.712	0.723	4.08818e-125	FB2	PRDX6
COX5A	2.00246e-129	0.642857	0.638	0.624	9.55292e-125	FB2	COX5A
WEE1	1.4803e-128	0.671037	0.477	0.357	7.06193e-124	FB2	WEE1
MAN1A2	2.8794e-128	0.818657	0.513	0.424	1.37365e-123	FB2	MAN1A2
CCT5	3.89933e-127	0.709863	0.571	0.519	1.86021e-122	FB2	CCT5
CCNB2	6.94258e-127	0.506056	0.289	0.15	3.31203e-122	FB2	CCNB2
MRPL23	5.80183e-126	0.679304	0.339	0.214	2.76782e-121	FB2	MRPL23
MLLT1	6.14926e-126	0.7485	0.387	0.267	2.93357e-121	FB2	MLLT1
FAM107B	9.57668e-126	0.536233	0.329	0.184	4.56865e-121	FB2	FAM107B
CBX3	2.18356e-125	0.639211	0.624	0.603	1.04169e-120	FB2	CBX3
HNRNPA3	3.28271e-125	0.569623	0.706	0.729	1.56605e-120	FB2	HNRNPA3
NET1	6.18145e-125	0.574873	0.333	0.199	2.94892e-120	FB2	NET1
UBE2T	7.09035e-123	0.560466	0.311	0.176	3.38252e-118	FB2	UBE2T
LSM3	1.16641e-122	0.66237	0.567	0.507	5.56449e-118	FB2	LSM3
EFHD2	1.25447e-120	0.632156	0.314	0.182	5.98456e-116	FB2	EFHD2
PTBP3	2.17541e-119	0.673634	0.417	0.289	1.0378e-114	FB2	PTBP3
STMN1	2.68483e-119	0.563051	0.607	0.497	1.28083e-114	FB2	STMN1
BRI3	5.75714e-118	0.688442	0.668	0.653	2.7465e-113	FB2	BRI3
MDM2	1.14983e-117	0.609851	0.343	0.209	5.48538e-113	FB2	MDM2
PIK3CB	4.17634e-116	0.716788	0.279	0.145	1.99237e-111	FB2	PIK3CB
TMPO	6.67183e-116	0.618637	0.444	0.32	3.18286e-111	FB2	TMPO
CALR	1.04108e-115	0.500836	0.855	0.881	4.96657e-111	FB2	CALR
CYCS	1.96041e-115	0.656986	0.559	0.496	9.35235e-111	FB2	CYCS
SLC16A3	1.63995e-111	0.856511	0.455	0.357	7.82354e-107	FB2	SLC16A3
SRI	6.0947e-111	0.948014	0.572	0.544	2.90754e-106	FB2	SRI
JUP	2.24828e-110	0.519389	0.282	0.154	1.07256e-105	FB2	JUP
AMD1	2.33621e-110	0.639123	0.503	0.408	1.11451e-105	FB2	AMD1
ATP5PF	3.68646e-110	0.584694	0.665	0.689	1.75866e-105	FB2	ATP5PF
DDX21	7.34482e-109	0.598517	0.616	0.563	3.50392e-104	FB2	DDX21
ATP5MF	5.09553e-106	0.593429	0.631	0.622	2.43087e-101	FB2	ATP5MF
PCNA	5.22396e-106	0.591861	0.396	0.273	2.49214e-101	FB2	PCNA
ANP32E	3.16173e-105	0.637173	0.395	0.278	1.50834e-100	FB2	ANP32E
ATP5MC1	8.33521e-105	0.648768	0.56	0.519	3.97639e-100	FB2	ATP5MC1
QSOX1	1.03759e-103	0.94536	0.492	0.428	4.94993e-99	FB2	QSOX1
FAM136A	1.06124e-103	0.533789	0.321	0.201	5.06276e-99	FB2	FAM136A
HMOX1	1.63588e-103	0.510242	0.252	0.133	7.80411e-99	FB2	HMOX1
PKP2	2.91435e-103	0.60757	0.334	0.21	1.39032e-98	FB2	PKP2
SDC4	4.08796e-102	0.560401	0.355	0.231	1.9502e-97	FB2	SDC4
KPNA2	4.60626e-102	0.553537	0.453	0.336	2.19746e-97	FB2	KPNA2
DAG1	2.39609e-101	0.568945	0.328	0.21	1.14308e-96	FB2	DAG1
RALBP1	2.51056e-101	0.976881	0.522	0.473	1.19769e-96	FB2	RALBP1
RBM47	4.76325e-101	0.71687	0.371	0.255	2.27236e-96	FB2	RBM47
CLTA	1.10606e-100	0.502858	0.705	0.739	5.27658e-96	FB2	CLTA
SOD1	1.34958e-100	0.582484	0.63	0.628	6.43829e-96	FB2	SOD1
AURKAIP1	1.67102e-100	0.679209	0.574	0.56	7.97175e-96	FB2	AURKAIP1
ANXA4	5.76119e-99	0.671605	0.333	0.212	2.74843e-94	FB2	ANXA4
DCXR	4.36861e-98	0.661851	0.435	0.341	2.08409e-93	FB2	DCXR
AZIN1	2.95528e-97	0.62092	0.392	0.283	1.40985e-92	FB2	AZIN1
C8orf59	4.28909e-96	0.621152	0.371	0.263	2.04615e-91	FB2	C8orf59
GPX3	1.27667e-95	1.02813	0.3	0.185	6.09049e-91	FB2	GPX3
DIAPH3	5.23322e-93	0.548789	0.324	0.199	2.49656e-88	FB2	DIAPH3
LSM5	1.30865e-92	0.613392	0.486	0.415	6.24303e-88	FB2	LSM5
VASP	2.39496e-92	0.642244	0.363	0.255	1.14254e-87	FB2	VASP
TIMM13	1.68438e-91	0.655637	0.538	0.514	8.0355e-87	FB2	TIMM13
LDHB	2.44094e-91	0.555343	0.644	0.67	1.16447e-86	FB2	LDHB
PIM3	1.13481e-90	0.625607	0.41	0.305	5.41374e-86	FB2	PIM3
CDC42SE2	1.8395e-90	0.545249	0.339	0.215	8.7755e-86	FB2	CDC42SE2
TFAM	4.51529e-87	0.542568	0.377	0.274	2.15407e-82	FB2	TFAM
NME1	7.05603e-87	0.636091	0.503	0.454	3.36615e-82	FB2	NME1
ATP5ME	3.00834e-85	0.517342	0.664	0.658	1.43516e-80	FB2	ATP5ME
TKT	1.00966e-84	0.596902	0.56	0.534	4.81668e-80	FB2	TKT
TAGLN2	7.84283e-84	0.5936	0.681	0.694	3.7415e-79	FB2	TAGLN2
SSBP1	6.69534e-83	0.571058	0.588	0.585	3.19408e-78	FB2	SSBP1
ARPC3	3.14129e-82	0.558422	0.663	0.686	1.49858e-77	FB2	ARPC3
IGF2.1	7.02634e-82	0.51551	0.491	0.338	3.35198e-77	FB2	IGF2.1
MRPL52	1.04663e-81	0.626364	0.503	0.463	4.99305e-77	FB2	MRPL52
ALYREF	2.0913e-81	0.556466	0.351	0.255	9.97675e-77	FB2	ALYREF
MRPL15	4.32192e-81	0.56586	0.368	0.276	2.06181e-76	FB2	MRPL15
FAM120AOS	9.3723e-80	0.531029	0.356	0.257	4.47115e-75	FB2	FAM120AOS
NR2F6	2.11074e-79	0.608028	0.425	0.346	1.00695e-74	FB2	NR2F6
POP7	1.24143e-76	0.528897	0.329	0.235	5.92235e-72	FB2	POP7
PAICS	2.4123e-76	0.544893	0.406	0.325	1.15081e-71	FB2	PAICS
SDF2L1	6.43212e-75	0.605444	0.395	0.306	3.06851e-70	FB2	SDF2L1
HEBP2	4.56216e-74	0.591843	0.51	0.472	2.17642e-69	FB2	HEBP2
UBE2S	4.77972e-74	0.561531	0.515	0.458	2.28021e-69	FB2	UBE2S
SNRPA1	6.37801e-74	0.566961	0.407	0.33	3.04269e-69	FB2	SNRPA1
RPA3	7.91082e-74	0.575692	0.406	0.324	3.77394e-69	FB2	RPA3
NDUFAB1	2.25393e-73	0.598668	0.544	0.534	1.07526e-68	FB2	NDUFAB1
DEK	4.68784e-73	0.508225	0.633	0.634	2.23638e-68	FB2	DEK
NDUFA6	6.33941e-73	0.559502	0.555	0.536	3.02428e-68	FB2	NDUFA6
GNL3	3.37557e-72	0.573314	0.475	0.418	1.61035e-67	FB2	GNL3
HNRNPAB	6.79076e-72	0.575117	0.557	0.549	3.2396e-67	FB2	HNRNPAB
SARS	1.04191e-71	0.505067	0.294	0.2	4.97053e-67	FB2	SARS
PAXX	2.42866e-70	0.517776	0.373	0.29	1.15862e-65	FB2	PAXX
AC006115.2	2.53878e-70	0.548854	0.303	0.207	1.21115e-65	FB2	AC006115.2
MT-ATP8	1.54479e-68	0.58943	0.516	0.47	7.36958e-64	FB2	MT-ATP8
PHB	4.02628e-67	0.598464	0.397	0.333	1.92078e-62	FB2	PHB
GPX4	6.25795e-67	0.52509	0.726	0.779	2.98542e-62	FB2	GPX4
TARS	1.80976e-66	0.514848	0.266	0.177	8.63362e-62	FB2	TARS
HNRNPM	3.72858e-64	0.50749	0.633	0.672	1.77876e-59	FB2	HNRNPM
CCT8	8.41655e-64	0.576135	0.534	0.526	4.0152e-59	FB2	CCT8
MRPS12	7.11014e-63	0.527015	0.339	0.259	3.39196e-58	FB2	MRPS12
PSMB6	1.08157e-60	0.527537	0.577	0.594	5.15973e-56	FB2	PSMB6
MRPS15	8.88635e-60	0.56932	0.444	0.401	4.23932e-55	FB2	MRPS15
PSMA3	1.98099e-59	0.549569	0.502	0.475	9.45049e-55	FB2	PSMA3
STIP1	2.48403e-56	0.52875	0.398	0.334	1.18503e-51	FB2	STIP1
ERP29	8.34775e-56	0.523873	0.546	0.557	3.98238e-51	FB2	ERP29
HNRNPF	1.54104e-55	0.530996	0.558	0.573	7.35168e-51	FB2	HNRNPF
SMC1A	1.84322e-55	0.543485	0.418	0.356	8.79329e-51	FB2	SMC1A
PPP1CB	9.21749e-54	0.504071	0.504	0.471	4.3973e-49	FB2	PPP1CB
DENR	1.32646e-52	0.511057	0.419	0.365	6.328e-48	FB2	DENR
ANP32A	3.92541e-52	0.509577	0.422	0.37	1.87266e-47	FB2	ANP32A
TCP1	4.74384e-48	0.525917	0.504	0.489	2.26309e-43	FB2	TCP1
SYNE2	7.50985e-48	0.661582	0.51	0.49	3.58265e-43	FB2	SYNE2
ABCF1	1.92417e-47	0.527968	0.446	0.407	9.17945e-43	FB2	ABCF1
CTSL	5.28209e-47	0.560831	0.616	0.647	2.51987e-42	FB2	CTSL
MAGOH	3.46549e-46	0.522415	0.438	0.404	1.65325e-41	FB2	MAGOH
TXNDC17	2.01668e-43	0.511516	0.491	0.482	9.62076e-39	FB2	TXNDC17
RPS19BP1	9.05093e-41	0.507606	0.435	0.407	4.31784e-36	FB2	RPS19BP1
UFC1	5.62176e-37	0.509723	0.495	0.5	2.68192e-32	FB2	UFC1
FLT1	7.63385e-28	0.672987	0.389	0.355	3.64181e-23	FB2	FLT1
NRIP1	7.13871e-25	0.598515	0.447	0.426	3.40559e-20	FB2	NRIP1
EPAS1	2.709e-20	0.532466	0.504	0.525	1.29235e-15	FB2	EPAS1
H19	6.16908e-19	1.06372	0.507	0.509	2.94302e-14	FB2	H19
TENM3	2.79197e-11	0.917478	0.346	0.327	1.33194e-06	FB2	TENM3
ADAM12	6.84577e-05	0.574315	0.401	0.426	1	FB2	ADAM12
IGFBP7	0	3.20925	0.89	0.129	0	FB3	IGFBP7
RARRES1	0	3.1126	0.685	0.101	0	FB3	RARRES1
RORA	0	3.08439	0.709	0.079	0	FB3	RORA
SPARCL1	0	2.95522	0.741	0.041	0	FB3	SPARCL1
IGFBP4	0	2.95006	0.875	0.22	0	FB3	IGFBP4
RAMP1	0	2.83135	0.788	0.043	0	FB3	RAMP1
RBP1	0	2.77436	0.765	0.2	0	FB3	RBP1
FOXO1	0	2.75006	0.668	0.069	0	FB3	FOXO1
ULK4	0	2.6862	0.631	0.075	0	FB3	ULK4
C1R	0	2.62083	0.82	0.167	0	FB3	C1R
C3	0	2.61664	0.713	0.045	0	FB3	C3
ZEB1	0	2.60524	0.694	0.093	0	FB3	ZEB1
SOD2	0	2.59007	0.816	0.253	0	FB3	SOD2
TGM2	0	2.55194	0.811	0.334	0	FB3	TGM2
TAGLN	0	2.49904	0.826	0.328	0	FB3	TAGLN
CFD	0	2.46195	0.634	0.189	0	FB3	CFD
TIMP3	0	2.37438	0.897	0.723	0	FB3	TIMP3
NALF1	0	2.35966	0.639	0.041	0	FB3	NALF1
C1S	0	2.34064	0.793	0.146	0	FB3	C1S
TSHZ2	0	2.33981	0.727	0.145	0	FB3	TSHZ2
CHI3L1	0	2.32403	0.42	0.026	0	FB3	CHI3L1
IGFBP2	0	2.28234	0.691	0.074	0	FB3	IGFBP2
AUTS2	0	2.27969	0.716	0.086	0	FB3	AUTS2
CST3	0	2.27556	0.888	0.552	0	FB3	CST3
LINC-PINT	0	2.25538	0.689	0.083	0	FB3	LINC-PINT
APOD	0	2.23697	0.528	0.033	0	FB3	APOD
C11orf96	0	2.22383	0.76	0.219	0	FB3	C11orf96
TUBA1A	0	2.17871	0.787	0.279	0	FB3	TUBA1A
TIMP1	0	2.17624	0.941	0.76	0	FB3	TIMP1
IGFBP6	0	2.16767	0.695	0.239	0	FB3	IGFBP6
RORB	0	2.16377	0.588	0.024	0	FB3	RORB
WWOX	0	2.11258	0.72	0.167	0	FB3	WWOX
MIR99AHG	0	2.10931	0.516	0.035	0	FB3	MIR99AHG
MAP3K5	0	2.08918	0.621	0.057	0	FB3	MAP3K5
RARRES2	0	2.04791	0.646	0.096	0	FB3	RARRES2
SERPING1	0	2.01052	0.848	0.387	0	FB3	SERPING1
SDK1	0	1.99547	0.62	0.105	0	FB3	SDK1
LEFTY2	0	1.96043	0.322	0.009	0	FB3	LEFTY2
FBXO32	0	1.93829	0.507	0.054	0	FB3	FBXO32
LHFPL3	0	1.93256	0.321	0.018	0	FB3	LHFPL3
EIF4A1	0	1.93197	0.831	0.278	0	FB3	EIF4A1
RPL17	0	1.92033	0.902	0.543	0	FB3	RPL17
MEIS1	0	1.90919	0.671	0.182	0	FB3	MEIS1
PLPP1	0	1.90245	0.59	0.157	0	FB3	PLPP1
SLC24A3	0	1.90046	0.56	0.034	0	FB3	SLC24A3
ZBTB20	0	1.89811	0.667	0.081	0	FB3	ZBTB20
IFITM1	0	1.89751	0.775	0.314	0	FB3	IFITM1
SOD3	0	1.88904	0.618	0.102	0	FB3	SOD3
NAMPT	0	1.88109	0.691	0.269	0	FB3	NAMPT
INPP4B	0	1.86501	0.514	0.1	0	FB3	INPP4B
SYNPO2	0	1.85442	0.524	0.067	0	FB3	SYNPO2
EEF1G	0	1.84823	0.78	0.163	0	FB3	EEF1G
TALAM1	0	1.83528	0.618	0.107	0	FB3	TALAM1
TWIST2	0	1.81912	0.632	0.111	0	FB3	TWIST2
H3-3B	0	1.8111	0.842	0.243	0	FB3	H3-3B
SNCAIP	0	1.80134	0.513	0.023	0	FB3	SNCAIP
SAT1	0	1.78303	0.874	0.641	0	FB3	SAT1
MITF	0	1.78257	0.496	0.035	0	FB3	MITF
PLAT	0	1.78109	0.571	0.127	0	FB3	PLAT
CXCL12	0	1.77273	0.522	0.026	0	FB3	CXCL12
SPOCK1	0	1.76878	0.54	0.026	0	FB3	SPOCK1
AKAP13	0	1.76616	0.842	0.442	0	FB3	AKAP13
PTGDS	0	1.76424	0.444	0.095	0	FB3	PTGDS
HLA-A	0	1.72271	0.791	0.285	0	FB3	HLA-A
CNTN4	0	1.72134	0.491	0.03	0	FB3	CNTN4
PLCL1	0	1.71773	0.374	0.026	0	FB3	PLCL1
LINC02296	0	1.71277	0.326	0.013	0	FB3	LINC02296
AOPEP	0	1.70107	0.684	0.147	0	FB3	AOPEP
GABARAP	0	1.70023	0.725	0.211	0	FB3	GABARAP
REV3L	0	1.70002	0.604	0.288	0	FB3	REV3L
ALDH1A2	0	1.69465	0.524	0.026	0	FB3	ALDH1A2
ABI3BP	0	1.68794	0.476	0.03	0	FB3	ABI3BP
SNED1	0	1.66787	0.496	0.038	0	FB3	SNED1
FOXP1	0	1.6678	0.59	0.139	0	FB3	FOXP1
NNMT	0	1.66357	0.749	0.174	0	FB3	NNMT
TNC	0	1.65903	0.329	0.027	0	FB3	TNC
PSD3	0	1.64194	0.68	0.236	0	FB3	PSD3
FGF7	0	1.61814	0.457	0.071	0	FB3	FGF7
ADAMTS9	0	1.61337	0.426	0.125	0	FB3	ADAMTS9
CD44	0	1.59434	0.621	0.16	0	FB3	CD44
IL15	0	1.59143	0.435	0.021	0	FB3	IL15
STARD13	0	1.58973	0.559	0.121	0	FB3	STARD13
JAZF1	0	1.5881	0.451	0.099	0	FB3	JAZF1
LUM	0	1.58801	0.964	0.737	0	FB3	LUM
MCC	0	1.58192	0.607	0.209	0	FB3	MCC
H3-3A	0	1.58087	0.752	0.212	0	FB3	H3-3A
PRRX1	0	1.57968	0.582	0.115	0	FB3	PRRX1
CACNB2	0	1.57295	0.435	0.025	0	FB3	CACNB2
EBF1	0	1.57162	0.504	0.127	0	FB3	EBF1
PRDM1	0	1.56839	0.465	0.023	0	FB3	PRDM1
TMSB4X	0	1.56062	0.972	0.835	0	FB3	TMSB4X
MEG3	0	1.54596	0.482	0.029	0	FB3	MEG3
MYL9	0	1.54381	0.763	0.326	0	FB3	MYL9
TTC28	0	1.53882	0.673	0.202	0	FB3	TTC28
ANTXR1	0	1.53746	0.61	0.203	0	FB3	ANTXR1
NBL1	0	1.52167	0.547	0.052	0	FB3	NBL1
NME2	0	1.51872	0.78	0.309	0	FB3	NME2
CD59	0	1.50911	0.746	0.393	0	FB3	CD59
ITGB8	0	1.50779	0.435	0.046	0	FB3	ITGB8
ESR1	0	1.49163	0.467	0.031	0	FB3	ESR1
NLGN1	0	1.4876	0.425	0.021	0	FB3	NLGN1
IL32	0	1.47103	0.465	0.06	0	FB3	IL32
CCDC71L	0	1.46658	0.409	0.071	0	FB3	CCDC71L
HLA-C	0	1.45163	0.846	0.576	0	FB3	HLA-C
RPL36A	0	1.44501	0.888	0.661	0	FB3	RPL36A
ICAM1	0	1.43977	0.296	0.038	0	FB3	ICAM1
BNC2	0	1.43652	0.596	0.231	0	FB3	BNC2
FTH1	0	1.43477	0.984	0.961	0	FB3	FTH1
RNASEK	0	1.43327	0.643	0.145	0	FB3	RNASEK
B2M	0	1.41631	0.99	0.943	0	FB3	B2M
IGF1	0	1.41346	0.496	0.135	0	FB3	IGF1
SNX9	0	1.40429	0.639	0.279	0	FB3	SNX9
CTSK	0	1.40267	0.448	0.051	0	FB3	CTSK
TPST1	0	1.3918	0.656	0.234	0	FB3	TPST1
PTPRG	0	1.38832	0.536	0.11	0	FB3	PTPRG
PBX1	0	1.38547	0.723	0.428	0	FB3	PBX1
MAGI1	0	1.37454	0.47	0.065	0	FB3	MAGI1
ROR2	0	1.37318	0.595	0.191	0	FB3	ROR2
MMP11	0	1.36851	0.251	0.045	0	FB3	MMP11
DST	0	1.36717	0.629	0.228	0	FB3	DST
ATXN1	0	1.36673	0.584	0.16	0	FB3	ATXN1
DEPP1	0	1.36352	0.355	0.077	0	FB3	DEPP1
ISLR	0	1.35081	0.633	0.241	0	FB3	ISLR
EMP1	0	1.35065	0.65	0.257	0	FB3	EMP1
SGIP1	0	1.35006	0.383	0.031	0	FB3	SGIP1
GAS1	0	1.34716	0.454	0.11	0	FB3	GAS1
OSBPL8	0	1.34532	0.653	0.346	0	FB3	OSBPL8
ENSG00000287277	0	1.34214	0.319	0.009	0	FB3	ENSG00000287277
KALRN	0	1.34068	0.486	0.143	0	FB3	KALRN
KCND2	0	1.33678	0.401	0.11	0	FB3	KCND2
LMOD1	0	1.32859	0.511	0.071	0	FB3	LMOD1
CDK14	0	1.32765	0.472	0.047	0	FB3	CDK14
DENND2B	0	1.32685	0.428	0.052	0	FB3	DENND2B
MARCKSL1	0	1.32114	0.632	0.274	0	FB3	MARCKSL1
ENSG00000243004	0	1.31506	0.376	0.015	0	FB3	ENSG00000243004
SULF2	0	1.31245	0.592	0.171	0	FB3	SULF2
RIN2	0	1.31077	0.497	0.132	0	FB3	RIN2
ZDHHC14	0	1.30877	0.422	0.074	0	FB3	ZDHHC14
TXNIP	0	1.30809	0.72	0.395	0	FB3	TXNIP
LSAMP	0	1.30492	0.315	0.019	0	FB3	LSAMP
VPS13B	0	1.30431	0.607	0.176	0	FB3	VPS13B
PRLR	0	1.30352	0.551	0.267	0	FB3	PRLR
TPM2	0	1.30186	0.808	0.504	0	FB3	TPM2
FBXL7	0	1.29809	0.493	0.091	0	FB3	FBXL7
MAOB	0	1.29237	0.432	0.018	0	FB3	MAOB
LPP	0	1.28857	0.773	0.395	0	FB3	LPP
WT1	0	1.28266	0.435	0.017	0	FB3	WT1
SPON2	0	1.27972	0.755	0.433	0	FB3	SPON2
IGF1R	0	1.27545	0.679	0.364	0	FB3	IGF1R
ZNF516	0	1.27431	0.495	0.07	0	FB3	ZNF516
MFGE8	0	1.27216	0.567	0.148	0	FB3	MFGE8
S100A6	0	1.26881	0.921	0.865	0	FB3	S100A6
LAMA4	0	1.26409	0.596	0.219	0	FB3	LAMA4
CACNA1C	0	1.26072	0.422	0.059	0	FB3	CACNA1C
ARMC9	0	1.26065	0.439	0.064	0	FB3	ARMC9
NEAT1	0	1.26023	0.937	0.818	0	FB3	NEAT1
DUSP1	0	1.25656	0.906	0.622	0	FB3	DUSP1
MIR23AHG	0	1.25457	0.464	0.122	0	FB3	MIR23AHG
PRSS23	0	1.24509	0.551	0.128	0	FB3	PRSS23
JUN	0	1.24172	0.962	0.735	0	FB3	JUN
PLEKHH2	0	1.24037	0.432	0.051	0	FB3	PLEKHH2
SFMBT2	0	1.23569	0.449	0.075	0	FB3	SFMBT2
HLA-B	0	1.23568	0.854	0.573	0	FB3	HLA-B
CPXM1	0	1.23175	0.592	0.206	0	FB3	CPXM1
JUNB	0	1.22981	0.941	0.693	0	FB3	JUNB
MYO1E	0	1.22856	0.571	0.205	0	FB3	MYO1E
APBB2	0	1.22777	0.552	0.177	0	FB3	APBB2
INSR	0	1.22689	0.549	0.181	0	FB3	INSR
LARGE1	0	1.21891	0.445	0.046	0	FB3	LARGE1
CUX1	0	1.21772	0.816	0.479	0	FB3	CUX1
TCEAL4	0	1.21589	0.718	0.435	0	FB3	TCEAL4
SIPA1L2	0	1.20244	0.47	0.217	0	FB3	SIPA1L2
PAMR1	0	1.20158	0.476	0.17	0	FB3	PAMR1
THBS2	0	1.19912	0.387	0.026	0	FB3	THBS2
CALD1	0	1.19542	0.956	0.839	0	FB3	CALD1
CTSB	0	1.19454	0.786	0.478	0	FB3	CTSB
DPYD	0	1.19323	0.418	0.026	0	FB3	DPYD
GEM	0	1.18238	0.324	0.089	0	FB3	GEM
SLC8A1	0	1.17563	0.326	0.041	0	FB3	SLC8A1
BICC1	0	1.16332	0.405	0.148	0	FB3	BICC1
ZSWIM6	0	1.15666	0.531	0.189	0	FB3	ZSWIM6
SAMD4A	0	1.15116	0.488	0.14	0	FB3	SAMD4A
CDH13	0	1.14878	0.421	0.072	0	FB3	CDH13
SELENOM	0	1.14765	0.803	0.469	0	FB3	SELENOM
GLIS3	0	1.1476	0.379	0.082	0	FB3	GLIS3
CASC15	0	1.1454	0.294	0.038	0	FB3	CASC15
PTPRM	0	1.14309	0.518	0.104	0	FB3	PTPRM
SPSB1	0	1.1396	0.431	0.088	0	FB3	SPSB1
ADAMTS2	0	1.13079	0.364	0.032	0	FB3	ADAMTS2
INAFM1	0	1.12691	0.498	0.127	0	FB3	INAFM1
FYN	0	1.12165	0.503	0.151	0	FB3	FYN
WDR83OS	0	1.12165	0.545	0.091	0	FB3	WDR83OS
NOX4	0	1.11183	0.286	0.017	0	FB3	NOX4
AKT3	0	1.10387	0.488	0.117	0	FB3	AKT3
CADPS2	0	1.10147	0.283	0.028	0	FB3	CADPS2
PALMD	0	1.10112	0.384	0.016	0	FB3	PALMD
CHST11	0	1.09997	0.492	0.118	0	FB3	CHST11
CLEC2B	0	1.09461	0.411	0.039	0	FB3	CLEC2B
PKIG	0	1.09394	0.515	0.212	0	FB3	PKIG
OSR2	0	1.09271	0.408	0.147	0	FB3	OSR2
TCF12	0	1.08893	0.68	0.295	0	FB3	TCF12
BMERB1	0	1.0851	0.339	0.023	0	FB3	BMERB1
A2M	0	1.08304	0.393	0.058	0	FB3	A2M
STAT3	0	1.07784	0.714	0.407	0	FB3	STAT3
FBN1	0	1.07536	0.593	0.285	0	FB3	FBN1
RAB31	0	1.07535	0.655	0.377	0	FB3	RAB31
COL12A1	0	1.07528	0.321	0.026	0	FB3	COL12A1
PCBP3	0	1.07303	0.356	0.023	0	FB3	PCBP3
RNF150	0	1.07139	0.281	0.015	0	FB3	RNF150
ENSG00000271774	0	1.06375	0.357	0.018	0	FB3	ENSG00000271774
TXN	0	1.05978	0.869	0.729	0	FB3	TXN
HSPB1	0	1.05946	0.833	0.656	0	FB3	HSPB1
IFI16	0	1.05836	0.557	0.194	0	FB3	IFI16
BICD1	0	1.05797	0.403	0.052	0	FB3	BICD1
S100A16	0	1.0502	0.494	0.181	0	FB3	S100A16
ZFAND3	0	1.04944	0.674	0.268	0	FB3	ZFAND3
LINGO2	0	1.04707	0.528	0.165	0	FB3	LINGO2
GSN	0	1.04508	0.709	0.426	0	FB3	GSN
GREB1	0	1.04291	0.385	0.061	0	FB3	GREB1
TRAPPC5	0	1.04229	0.467	0.069	0	FB3	TRAPPC5
PDGFRB	0	1.04138	0.575	0.233	0	FB3	PDGFRB
CAMK1D	0	1.03974	0.285	0.024	0	FB3	CAMK1D
EVA1C	0	1.0327	0.391	0.053	0	FB3	EVA1C
SVIL	0	1.03226	0.521	0.197	0	FB3	SVIL
BACH2	0	1.03167	0.335	0.039	0	FB3	BACH2
SIK3	0	1.02823	0.549	0.173	0	FB3	SIK3
P3H2	0	1.02444	0.412	0.103	0	FB3	P3H2
LINC00486	0	1.0236	0.446	0.069	0	FB3	LINC00486
RABGEF1	0	1.02353	0.5	0.142	0	FB3	RABGEF1
IRS2	0	1.02292	0.344	0.066	0	FB3	IRS2
PGR	0	1.02194	0.321	0.016	0	FB3	PGR
RPS10	0	1.01927	0.909	0.801	0	FB3	RPS10
EFHD1	0	1.01644	0.395	0.077	0	FB3	EFHD1
TMEM37	0	1.0113	0.412	0.139	0	FB3	TMEM37
TBL1X	0	1.0075	0.56	0.243	0	FB3	TBL1X
CLMP	0	1.00724	0.661	0.421	0	FB3	CLMP
PHF21A	0	1.00484	0.458	0.142	0	FB3	PHF21A
NKAIN3	0	0.99871	0.261	0.011	0	FB3	NKAIN3
SOX5	0	0.998137	0.662	0.258	0	FB3	SOX5
PRICKLE2	0	0.997401	0.478	0.141	0	FB3	PRICKLE2
NPC2	0	0.997382	0.721	0.508	0	FB3	NPC2
PDLIM1	0	0.995489	0.649	0.377	0	FB3	PDLIM1
TNXB	0	0.995451	0.407	0.07	0	FB3	TNXB
CNN1	0	0.992546	0.344	0.058	0	FB3	CNN1
NR2F2-AS1	0	0.99005	0.38	0.097	0	FB3	NR2F2-AS1
RAP1B	0	0.985662	0.719	0.483	0	FB3	RAP1B
LONRF2	0	0.985338	0.312	0.014	0	FB3	LONRF2
FTX	0	0.985292	0.67	0.32	0	FB3	FTX
GPC61	0	0.976458	0.561	0.28	0	FB3	GPC6
ANK3	0	0.975065	0.369	0.121	0	FB3	ANK3
ZBTB16	0	0.973433	0.29	0.013	0	FB3	ZBTB16
IFITM2	0	0.973399	0.804	0.5	0	FB3	IFITM2
SYT1	0	0.972245	0.283	0.047	0	FB3	SYT1
ALDH1A1	0	0.970645	0.339	0.013	0	FB3	ALDH1A1
NAALADL2	0	0.97005	0.356	0.056	0	FB3	NAALADL2
SDC3	0	0.965507	0.416	0.112	0	FB3	SDC3
RNF24	0	0.955262	0.441	0.148	0	FB3	RNF24
TRPC4	0	0.94947	0.308	0.014	0	FB3	TRPC4
SMG6	0	0.947281	0.5	0.22	0	FB3	SMG6
GAB2	0	0.945471	0.56	0.216	0	FB3	GAB2
ENSG00000257894	0	0.942342	0.286	0.017	0	FB3	ENSG00000257894
CACNA2D1	0	0.941014	0.328	0.03	0	FB3	CACNA2D1
ADISSP	0	0.940974	0.338	0.026	0	FB3	ADISSP
PRKG1	0	0.940906	0.381	0.114	0	FB3	PRKG1
PDLIM4	0	0.940007	0.395	0.108	0	FB3	PDLIM4
MGST1	0	0.93919	0.343	0.087	0	FB3	MGST1
EMILIN2	0	0.937657	0.454	0.161	0	FB3	EMILIN2
PAM	0	0.934241	0.373	0.064	0	FB3	PAM
SH3RF3	0	0.933395	0.311	0.03	0	FB3	SH3RF3
ATP6V0C	0	0.932637	0.475	0.095	0	FB3	ATP6V0C
ABTB2	0	0.931287	0.333	0.067	0	FB3	ABTB2
AEBP1	0	0.923328	0.63	0.334	0	FB3	AEBP1
KIF13A	0	0.922985	0.435	0.146	0	FB3	KIF13A
NXN	0	0.920306	0.49	0.224	0	FB3	NXN
NLGN4X	0	0.917284	0.337	0.057	0	FB3	NLGN4X
ADAMTS9-AS2	0	0.915298	0.314	0.051	0	FB3	ADAMTS9-AS2
SPIDR	0	0.915298	0.551	0.217	0	FB3	SPIDR
SBF2	0	0.913989	0.562	0.248	0	FB3	SBF2
ENSG00000224905	0	0.910439	0.343	0.061	0	FB3	ENSG00000224905
ZYX	0	0.909744	0.588	0.283	0	FB3	ZYX
HTRA1	0	0.9089	0.489	0.167	0	FB3	HTRA1
PDE10A	0	0.908173	0.305	0.07	0	FB3	PDE10A
SH3PXD2B	0	0.906293	0.525	0.24	0	FB3	SH3PXD2B
SYN3	0	0.902963	0.255	0.046	0	FB3	SYN3
DCN1	0	0.901798	0.957	0.742	0	FB3	DCN
PLEKHO1	0	0.899671	0.427	0.129	0	FB3	PLEKHO1
SLC27A4	0	0.894668	0.281	0.052	0	FB3	SLC27A4
PAPPA	0	0.894271	0.37	0.099	0	FB3	PAPPA
POLD4	0	0.89194	0.407	0.064	0	FB3	POLD4
FBLN5	0	0.890087	0.419	0.105	0	FB3	FBLN5
PNRC1	0	0.887853	0.808	0.534	0	FB3	PNRC1
RBMS1	0	0.887635	0.765	0.562	0	FB3	RBMS1
IMMP2L	0	0.884337	0.462	0.144	0	FB3	IMMP2L
SPHK1	0	0.882336	0.345	0.046	0	FB3	SPHK1
EIF4G3	0	0.873135	0.572	0.277	0	FB3	EIF4G3
MED13L	0	0.870942	0.696	0.42	0	FB3	MED13L
RDH10	0	0.868579	0.376	0.114	0	FB3	RDH10
TUBB3	0	0.868314	0.302	0.035	0	FB3	TUBB3
U2AF1	0	0.864497	0.49	0.137	0	FB3	U2AF1
GPHN	0	0.864295	0.34	0.053	0	FB3	GPHN
TCEAL3	0	0.863957	0.434	0.138	0	FB3	TCEAL3
SLCO3A1	0	0.863252	0.293	0.023	0	FB3	SLCO3A1
UBE2E2	0	0.860839	0.425	0.128	0	FB3	UBE2E2
JAK1	0	0.860457	0.661	0.39	0	FB3	JAK1
PAK3	0	0.859671	0.267	0.013	0	FB3	PAK3
OSMR	0	0.858794	0.486	0.209	0	FB3	OSMR
CRIP1	0	0.852786	0.273	0.052	0	FB3	CRIP1
JMJD1C	0	0.850381	0.732	0.424	0	FB3	JMJD1C
LPAR1	0	0.848309	0.324	0.079	0	FB3	LPAR1
MMP2	0	0.845121	0.89	0.71	0	FB3	MMP2
PDGFRA	0	0.84481	0.676	0.402	0	FB3	PDGFRA
BTBD9	0	0.842584	0.373	0.077	0	FB3	BTBD9
TIMP2	0	0.839844	0.715	0.43	0	FB3	TIMP2
PLAAT4	0	0.835038	0.264	0.024	0	FB3	PLAAT4
DHRS3	0	0.834734	0.38	0.105	0	FB3	DHRS3
ENSG00000286533	0	0.832321	0.259	0.021	0	FB3	ENSG00000286533
MAML3	0	0.829796	0.408	0.137	0	FB3	MAML3
NDUFA13	0	0.825816	0.708	0.466	0	FB3	NDUFA13
RELB	0	0.824135	0.346	0.059	0	FB3	RELB
DPYSL3	0	0.822919	0.261	0.036	0	FB3	DPYSL3
ENSG00000291136	0	0.821063	0.359	0.064	0	FB3	ENSG00000291136
PXDN	0	0.820516	0.506	0.23	0	FB3	PXDN
ENSG00000289901	0	0.820278	0.437	0.103	0	FB3	ENSG00000289901
UST	0	0.817828	0.316	0.057	0	FB3	UST
BCL2	0	0.811958	0.265	0.036	0	FB3	BCL2
TTC39C	0	0.810342	0.336	0.043	0	FB3	TTC39C
MAPK10	0	0.810148	0.285	0.056	0	FB3	MAPK10
DOCK4	0	0.810009	0.289	0.067	0	FB3	DOCK4
ARID1B	0	0.80984	0.644	0.382	0	FB3	ARID1B
SNX29	0	0.807894	0.392	0.123	0	FB3	SNX29
NAV3	0	0.805783	0.258	0.021	0	FB3	NAV3
PTMA	0	0.804646	0.989	0.968	0	FB3	PTMA
CTSH	0	0.802854	0.337	0.054	0	FB3	CTSH
CELF2	0	0.802442	0.272	0.028	0	FB3	CELF2
WDR86	0	0.801523	0.337	0.077	0	FB3	WDR86
FLNA	0	0.796739	0.76	0.541	0	FB3	FLNA
PARVA	0	0.794461	0.592	0.336	0	FB3	PARVA
RPS17	0	0.79411	0.844	0.683	0	FB3	RPS17
BAZ2B	0	0.793793	0.422	0.168	0	FB3	BAZ2B
SPATS2	0	0.789777	0.49	0.231	0	FB3	SPATS2
AXL	0	0.784673	0.443	0.179	0	FB3	AXL
PVT1	0	0.784622	0.412	0.149	0	FB3	PVT1
TCIM	0	0.782892	0.251	0.037	0	FB3	TCIM
RASAL2	0	0.778026	0.429	0.14	0	FB3	RASAL2
MRTFA	0	0.772368	0.446	0.149	0	FB3	MRTFA
ABLIM1	0	0.766736	0.306	0.035	0	FB3	ABLIM1
MIF	0	0.76441	0.889	0.715	0	FB3	MIF
ABCA1	0	0.764035	0.316	0.059	0	FB3	ABCA1
PLEKHG1	0	0.761256	0.307	0.07	0	FB3	PLEKHG1
POLR1F	0	0.759671	0.301	0.064	0	FB3	POLR1F
MLPH	0	0.759627	0.301	0.016	0	FB3	MLPH
SCMH1	0	0.754128	0.389	0.127	0	FB3	SCMH1
STAG1	0	0.749569	0.667	0.351	0	FB3	STAG1
MATR3	0	0.749295	0.426	0.097	0	FB3	MATR3
BBLN	0	0.748892	0.353	0.071	0	FB3	BBLN
CFI	0	0.745185	0.311	0.052	0	FB3	CFI
PAPLN	0	0.741567	0.293	0.046	0	FB3	PAPLN
KDM7A	0	0.740394	0.3	0.062	0	FB3	KDM7A
KRTCAP2	0	0.738447	0.723	0.5	0	FB3	KRTCAP2
TOMM6	0	0.731371	0.445	0.092	0	FB3	TOMM6
ENSG00000289474	0	0.731269	0.42	0.105	0	FB3	ENSG00000289474
AR	0	0.726484	0.258	0.015	0	FB3	AR
RASGRP2	0	0.722545	0.279	0.026	0	FB3	RASGRP2
UTRN	0	0.716956	0.465	0.182	0	FB3	UTRN
MAML2	0	0.715256	0.618	0.31	0	FB3	MAML2
GNG4	0	0.709535	0.251	0.024	0	FB3	GNG4
DIPK1A	0	0.70637	0.27	0.038	0	FB3	DIPK1A
DDT	0	0.704841	0.397	0.118	0	FB3	DDT
ADGRE5	0	0.700926	0.283	0.061	0	FB3	ADGRE5
OSBPL5	0	0.698856	0.27	0.017	0	FB3	OSBPL5
MALAT1	0	0.684264	0.998	0.978	0	FB3	MALAT1
F2R	0	0.682688	0.324	0.089	0	FB3	F2R
PGLS	0	0.67924	0.395	0.117	0	FB3	PGLS
PSMB9	0	0.67846	0.283	0.056	0	FB3	PSMB9
MYL6	0	0.670724	0.957	0.914	0	FB3	MYL6
PBXIP1	0	0.669746	0.299	0.077	0	FB3	PBXIP1
CSTPP1	0	0.669063	0.319	0.071	0	FB3	CSTPP1
ITM2B	0	0.664755	0.93	0.845	0	FB3	ITM2B
ENSG00000254420	0	0.661043	0.268	0.048	0	FB3	ENSG00000254420
GPNMB	0	0.656973	0.252	0.031	0	FB3	GPNMB
PRKCE	0	0.655074	0.313	0.085	0	FB3	PRKCE
KLF9	0	0.652034	0.258	0.031	0	FB3	KLF9
TBC1D8	0	0.647211	0.256	0.055	0	FB3	TBC1D8
TAF10	0	0.64161	0.382	0.138	0	FB3	TAF10
CBLB	0	0.638486	0.7	0.364	0	FB3	CBLB
TXNDC5	0	0.636514	0.358	0.098	0	FB3	TXNDC5
SEPTIN2	0	0.62743	0.52	0.201	0	FB3	SEPTIN2
PDCD6	0	0.626287	0.376	0.115	0	FB3	PDCD6
MRPS24	0	0.625872	0.354	0.093	0	FB3	MRPS24
RNF213	0	0.622849	0.337	0.097	0	FB3	RNF213
PSMA6	0	0.62035	0.39	0.135	0	FB3	PSMA6
GOLM2	0	0.601044	0.337	0.1	0	FB3	GOLM2
C2	0	0.596769	0.257	0.051	0	FB3	C2
GNG10	0	0.578459	0.29	0.066	0	FB3	GNG10
CD302	0	0.569071	0.254	0.042	0	FB3	CD302
SEPTIN7	0	0.55065	0.595	0.226	0	FB3	SEPTIN7
SNHG32	0	0.539232	0.254	0.052	0	FB3	SNHG32
H2AZ1	0	0.522258	0.508	0.192	0	FB3	H2AZ1
TRIO	0	0.521933	0.552	0.239	0	FB3	TRIO
PHB1	0	0.514088	0.283	0.062	0	FB3	PHB1
SH3BGRL3	7.91915e-308	0.825616	0.749	0.533	3.77791e-303	FB3	SH3BGRL3
CHSY3	1.23393e-306	0.930495	0.341	0.108	5.88658e-302	FB3	CHSY3
DIP2C	1.66812e-306	0.783678	0.38	0.135	7.95792e-302	FB3	DIP2C
ARID5B	4.32538e-306	0.867904	0.773	0.574	2.06346e-301	FB3	ARID5B
MAPK8	9.29239e-305	0.72339	0.354	0.119	4.43303e-300	FB3	MAPK8
PRKCA	1.58397e-303	0.8939	0.458	0.206	7.5565e-299	FB3	PRKCA
EXOC4	2.6283e-303	0.630257	0.496	0.207	1.25386e-298	FB3	EXOC4
PDZRN3	1.16848e-300	1.07276	0.476	0.22	5.57435e-296	FB3	PDZRN3
LDLRAD4	1.60981e-300	0.739252	0.255	0.058	7.67978e-296	FB3	LDLRAD4
TLE5	1.78539e-300	0.608398	0.431	0.163	8.5174e-296	FB3	TLE5
NFATC2	1.14066e-298	0.809938	0.257	0.059	5.44163e-294	FB3	NFATC2
KAZN	2.66009e-298	1.41752	0.376	0.144	1.26902e-293	FB3	KAZN
RFTN1	1.43141e-296	0.757999	0.38	0.144	6.82869e-292	FB3	RFTN1
DENND4A	1.56129e-296	0.616757	0.326	0.099	7.44831e-292	FB3	DENND4A
TNFAIP2	4.47718e-296	0.758483	0.43	0.174	2.13588e-291	FB3	TNFAIP2
TNS1	8.34015e-295	0.753327	0.46	0.211	3.97875e-290	FB3	TNS1
TMEM165	1.94979e-294	0.853821	0.683	0.473	9.30168e-290	FB3	TMEM165
IFI27	2.82897e-294	0.874911	0.501	0.233	1.34959e-289	FB3	IFI27
RFX3	1.14927e-293	0.616842	0.306	0.089	5.4827e-289	FB3	RFX3
ENSG00000237356	2.10555e-293	0.728782	0.272	0.068	1.00447e-288	FB3	ENSG00000237356
SYNE1	6.23401e-293	0.794075	0.392	0.154	2.974e-288	FB3	SYNE1
PTEN	9.15715e-293	0.809716	0.541	0.274	4.36851e-288	FB3	PTEN
RBM4	1.8461e-291	0.661707	0.41	0.166	8.807e-287	FB3	RBM4
PTPRE	1.19755e-290	0.838293	0.408	0.163	5.71303e-286	FB3	PTPRE
DIAPH2	3.25032e-288	0.741787	0.439	0.181	1.5506e-283	FB3	DIAPH2
FBLN1	2.68422e-287	0.675147	0.917	0.8	1.28054e-282	FB3	FBLN1
MAPKAPK2	1.46e-286	0.65139	0.335	0.112	6.96509e-282	FB3	MAPKAPK2
RBPMS	7.67343e-286	0.755218	0.669	0.411	3.66069e-281	FB3	RBPMS
ACYP2	1.2051e-283	0.599008	0.275	0.074	5.74903e-279	FB3	ACYP2
APOE1	9.00315e-283	0.743036	0.885	0.643	4.29504e-278	FB3	APOE
INVS	1.31033e-279	0.6213	0.362	0.125	6.25106e-275	FB3	INVS
PRR16	4.86999e-279	0.776727	0.273	0.071	2.32328e-274	FB3	PRR16
STK3	1.15926e-278	0.659833	0.551	0.272	5.53037e-274	FB3	STK3
CRADD	2.29327e-278	0.621847	0.256	0.064	1.09403e-273	FB3	CRADD
MAP1LC3A	3.2976e-277	0.562589	0.285	0.081	1.57315e-272	FB3	MAP1LC3A
TNFAIP3	4.66586e-277	1.25754	0.484	0.245	2.22589e-272	FB3	TNFAIP3
CRISPLD2	5.82557e-277	1.0846	0.675	0.474	2.77915e-272	FB3	CRISPLD2
CTSC	1.39016e-276	0.98366	0.772	0.6	6.63188e-272	FB3	CTSC
AFF4	5.13605e-276	0.776139	0.594	0.354	2.45021e-271	FB3	AFF4
IDS	2.02255e-275	0.535433	0.275	0.076	9.64879e-271	FB3	IDS
MAGI3	4.37861e-275	0.727851	0.303	0.095	2.08886e-270	FB3	MAGI3
HAND2-AS1	1.00842e-274	0.751344	0.42	0.179	4.81076e-270	FB3	HAND2-AS1
SPTLC2	4.57644e-274	0.655681	0.363	0.139	2.18324e-269	FB3	SPTLC2
ARL15	5.64545e-274	0.529436	0.373	0.129	2.69322e-269	FB3	ARL15
S100A4	4.2558e-273	1.33883	0.657	0.445	2.03027e-268	FB3	S100A4
HIVEP2	1.07099e-270	0.673147	0.307	0.098	5.10925e-266	FB3	HIVEP2
HIPK3	3.35927e-270	0.747028	0.48	0.238	1.60257e-265	FB3	HIPK3
PLA2R1	3.77386e-270	0.576872	0.268	0.074	1.80036e-265	FB3	PLA2R1
MMP19	4.92964e-270	0.731782	0.313	0.104	2.35173e-265	FB3	MMP19
CD63	1.12479e-268	0.598642	0.958	0.92	5.3659e-264	FB3	CD63
ANTXR2	1.34333e-268	0.776533	0.433	0.195	6.40847e-264	FB3	ANTXR2
ITGB1	2.7886e-268	0.631105	0.863	0.738	1.33033e-263	FB3	ITGB1
SPCS2	6.5315e-266	0.773692	0.714	0.536	3.11592e-261	FB3	SPCS2
BMPR2	1.91268e-265	0.754003	0.539	0.291	9.12465e-261	FB3	BMPR2
MTDH	1.33794e-264	0.696356	0.708	0.502	6.38279e-260	FB3	MTDH
ATG7	1.73842e-264	0.604791	0.362	0.132	8.29332e-260	FB3	ATG7
ZMIZ1	2.70509e-264	0.726742	0.403	0.176	1.29049e-259	FB3	ZMIZ1
DDX39B	2.99932e-264	0.608847	0.435	0.194	1.43085e-259	FB3	DDX39B
GNG5	3.6553e-264	0.62216	0.669	0.446	1.7438e-259	FB3	GNG5
TSHZ3	4.00223e-263	0.718991	0.435	0.197	1.9093e-258	FB3	TSHZ3
LDB2	4.05219e-263	0.827465	0.376	0.151	1.93314e-258	FB3	LDB2
PBX3	5.29718e-262	0.758314	0.328	0.115	2.52707e-257	FB3	PBX3
SRGAP1	8.74637e-262	0.624686	0.334	0.116	4.17254e-257	FB3	SRGAP1
PAN3	1.0551e-260	0.597724	0.409	0.161	5.03346e-256	FB3	PAN3
SEPTIN11	1.07087e-260	0.51618	0.532	0.22	5.10871e-256	FB3	SEPTIN11
SSBP2	1.65649e-259	0.710518	0.422	0.188	7.90244e-255	FB3	SSBP2
ERN1	9.46595e-259	0.740478	0.363	0.144	4.51583e-254	FB3	ERN1
GBP2	6.28565e-257	0.701139	0.29	0.092	2.99863e-252	FB3	GBP2
EVL	7.64845e-256	0.756891	0.407	0.183	3.64877e-251	FB3	EVL
MICOS10	6.8174e-253	0.715097	0.575	0.352	3.25231e-248	FB3	MICOS10
SNX10	1.76841e-252	0.612972	0.353	0.134	8.43639e-248	FB3	SNX10
MAP3K4	2.00907e-252	0.781089	0.413	0.185	9.58449e-248	FB3	MAP3K4
CHIC2	9.94343e-252	0.677177	0.42	0.193	4.74361e-247	FB3	CHIC2
DGKH	6.60764e-251	0.626596	0.296	0.096	3.15224e-246	FB3	DGKH
EXOC6B	1.48265e-250	0.544036	0.411	0.163	7.07311e-246	FB3	EXOC6B
DKK1	4.04204e-250	1.67675	0.324	0.121	1.92829e-245	FB3	DKK1
ARIH1	6.33891e-250	0.678903	0.571	0.324	3.02404e-245	FB3	ARIH1
DNAAF9	7.84483e-250	0.50771	0.262	0.073	3.74246e-245	FB3	DNAAF9
ANKRD28	1.03558e-249	0.636831	0.317	0.109	4.94033e-245	FB3	ANKRD28
CDKAL1	1.77064e-249	0.547769	0.444	0.188	8.44704e-245	FB3	CDKAL1
DBN1	1.05404e-248	0.552239	0.283	0.09	5.02839e-244	FB3	DBN1
ASS1	5.9067e-248	0.52784	0.261	0.075	2.81785e-243	FB3	ASS1
EXT1	1.61807e-246	0.7386	0.583	0.347	7.71915e-242	FB3	EXT1
IGFBP5	1.88971e-246	2.16732	0.485	0.28	9.01503e-242	FB3	IGFBP5
TRPS1	2.68762e-246	0.661391	0.285	0.09	1.28215e-241	FB3	TRPS1
RNF130	3.19087e-246	0.612361	0.335	0.126	1.52224e-241	FB3	RNF130
VOPP1	4.11512e-246	0.516229	0.263	0.078	1.96316e-241	FB3	VOPP1
TCF4	6.92544e-244	0.797184	0.581	0.347	3.30385e-239	FB3	TCF4
BABAM2	2.21917e-243	0.682538	0.41	0.184	1.05867e-238	FB3	BABAM2
AKAP12	6.59265e-243	0.679393	0.422	0.189	3.14509e-238	FB3	AKAP12
PTBP2	4.71362e-242	0.580421	0.379	0.151	2.24868e-237	FB3	PTBP2
MBD5	7.3354e-242	0.568667	0.444	0.197	3.49943e-237	FB3	MBD5
CLIC4	8.85235e-241	0.590723	0.718	0.493	4.2231e-236	FB3	CLIC4
PRPS2	3.74906e-240	0.854896	0.268	0.085	1.78853e-235	FB3	PRPS2
PHLDB1	8.73592e-240	0.65505	0.372	0.158	4.16756e-235	FB3	PHLDB1
FNDC3B	4.17049e-239	0.538967	0.787	0.585	1.98958e-234	FB3	FNDC3B
BMPR1A	1.95533e-236	0.605607	0.314	0.114	9.3281e-232	FB3	BMPR1A
CAPZB	4.50137e-236	0.687347	0.724	0.542	2.14742e-231	FB3	CAPZB
EHBP1	3.84956e-235	0.591472	0.501	0.251	1.83647e-230	FB3	EHBP1
BCAS3	9.00638e-235	0.590194	0.379	0.153	4.29658e-230	FB3	BCAS3
LDLRAD3	3.51606e-233	0.534329	0.262	0.078	1.67737e-228	FB3	LDLRAD3
CFLAR	4.00517e-233	0.634478	0.397	0.182	1.91071e-228	FB3	CFLAR
NFKBIA	5.21552e-233	0.826122	0.736	0.525	2.48811e-228	FB3	NFKBIA
FAP	1.65145e-232	0.767111	0.445	0.221	7.87839e-228	FB3	FAP
ABL1	2.83416e-232	0.704859	0.44	0.221	1.35206e-227	FB3	ABL1
BRAF	3.31513e-232	0.625822	0.446	0.213	1.58152e-227	FB3	BRAF
RPL7	1.2086e-228	0.565565	0.901	0.859	5.76573e-224	FB3	RPL7
STAT5B	1.56464e-228	0.568877	0.291	0.102	7.46426e-224	FB3	STAT5B
PCNX1	1.63015e-228	0.622838	0.376	0.166	7.77681e-224	FB3	PCNX1
PLXDC2	1.52494e-227	0.554211	0.292	0.096	7.27488e-223	FB3	PLXDC2
NDUFV2	2.75199e-227	0.508608	0.377	0.159	1.31286e-222	FB3	NDUFV2
BACH1	1.54167e-226	0.747632	0.51	0.289	7.3547e-222	FB3	BACH1
IER2	2.72602e-225	0.774584	0.906	0.807	1.30048e-220	FB3	IER2
HLA-E	5.13507e-225	0.735171	0.652	0.467	2.44973e-220	FB3	HLA-E
PALLD	9.2103e-225	0.753254	0.757	0.581	4.39387e-220	FB3	PALLD
ZFP36L2	1.54685e-224	0.859578	0.719	0.507	7.37938e-220	FB3	ZFP36L2
ZNF609	2.25397e-224	0.611518	0.437	0.208	1.07528e-219	FB3	ZNF609
IRF9	3.75372e-224	0.504656	0.256	0.08	1.79075e-219	FB3	IRF9
GBP1	1.1499e-221	1.05988	0.471	0.258	5.4857e-217	FB3	GBP1
GLUL	1.29475e-221	0.825459	0.556	0.343	6.17673e-217	FB3	GLUL
PIM1	8.12864e-221	0.804061	0.515	0.304	3.87785e-216	FB3	PIM1
TBC1D16	1.56367e-220	0.553236	0.292	0.105	7.45964e-216	FB3	TBC1D16
PCCA	6.43732e-220	0.538833	0.356	0.142	3.07099e-215	FB3	PCCA
ACER3	1.18889e-219	0.554579	0.296	0.108	5.67173e-215	FB3	ACER3
SEMA5A	3.85742e-219	0.845614	0.416	0.201	1.84022e-214	FB3	SEMA5A
PARD3	1.06563e-218	0.567245	0.522	0.279	5.08368e-214	FB3	PARD3
ETV6	3.46556e-218	0.612301	0.343	0.138	1.65328e-213	FB3	ETV6
PRNP	7.21985e-218	0.599952	0.351	0.149	3.4443e-213	FB3	PRNP
PITPNC1	1.93591e-217	0.624898	0.26	0.082	9.23546e-213	FB3	PITPNC1
DDX5	1.94463e-217	0.544455	0.883	0.763	9.27706e-213	FB3	DDX5
MICU3	3.82677e-217	0.503791	0.25	0.077	1.8256e-212	FB3	MICU3
SERPINF11	1.1704e-215	0.621789	0.817	0.592	5.58349e-211	FB3	SERPINF1
MARCHF6	3.86624e-215	0.505526	0.33	0.126	1.84443e-210	FB3	MARCHF6
THY1	1.21929e-214	0.643913	0.648	0.406	5.81675e-210	FB3	THY1
ZBTB38	2.27178e-214	0.664047	0.459	0.246	1.08378e-209	FB3	ZBTB38
ATP2B4	3.11875e-214	0.80545	0.519	0.314	1.48783e-209	FB3	ATP2B4
CREB5	2.76964e-213	0.773172	0.336	0.142	1.32128e-208	FB3	CREB5
RAB13	5.02901e-213	0.677024	0.599	0.405	2.39914e-208	FB3	RAB13
CCDC85B	1.33111e-210	0.663775	0.485	0.279	6.35018e-206	FB3	CCDC85B
CRY1	1.47575e-209	0.606529	0.359	0.153	7.04022e-205	FB3	CRY1
PKD2	6.80059e-209	0.576755	0.345	0.149	3.24429e-204	FB3	PKD2
MBNL1	3.68458e-208	0.745528	0.51	0.295	1.75776e-203	FB3	MBNL1
PTPN13	4.98694e-208	0.553161	0.3	0.113	2.37907e-203	FB3	PTPN13
VTI1A	2.40445e-207	0.502274	0.357	0.146	1.14707e-202	FB3	VTI1A
FAM172A	2.45985e-207	0.581808	0.382	0.173	1.1735e-202	FB3	FAM172A
YBX3	6.16058e-206	0.60766	0.756	0.602	2.93897e-201	FB3	YBX3
WTAP	1.16044e-205	0.959655	0.583	0.403	5.53598e-201	FB3	WTAP
FNDC3A	1.32435e-205	0.614747	0.585	0.358	6.31795e-201	FB3	FNDC3A
TANC1	1.18833e-203	0.626433	0.288	0.104	5.66904e-199	FB3	TANC1
SOX4	1.56117e-202	1.13518	0.654	0.472	7.44772e-198	FB3	SOX4
MOB3B	9.1674e-202	0.61242	0.338	0.138	4.3734e-197	FB3	MOB3B
COP1	9.38792e-202	0.524383	0.409	0.189	4.4786e-197	FB3	COP1
FBXL20	2.14167e-201	0.52566	0.285	0.105	1.02171e-196	FB3	FBXL20
AGAP1	3.34419e-199	0.621951	0.381	0.171	1.59538e-194	FB3	AGAP1
SOS1	6.24751e-198	0.62526	0.409	0.205	2.98044e-193	FB3	SOS1
CSNK1A1	7.56557e-198	0.55928	0.624	0.421	3.60923e-193	FB3	CSNK1A1
TBC1D22A	1.59083e-197	0.536293	0.343	0.145	7.5892e-193	FB3	TBC1D22A
SLC39A14	1.95165e-197	0.587402	0.287	0.11	9.31055e-193	FB3	SLC39A14
VPS13D	2.67188e-197	0.510002	0.321	0.132	1.27465e-192	FB3	VPS13D
DYNC2H1	3.71937e-195	0.511277	0.269	0.097	1.77436e-190	FB3	DYNC2H1
HOXA10	9.4689e-195	0.585099	0.307	0.126	4.51723e-190	FB3	HOXA10
MXRA8	2.1634e-194	0.638076	0.644	0.458	1.03207e-189	FB3	MXRA8
GLIPR1	3.11077e-194	0.55988	0.449	0.237	1.48402e-189	FB3	GLIPR1
PDPN	4.63608e-194	0.61252	0.5	0.278	2.21169e-189	FB3	PDPN
MKLN1	4.17283e-193	0.658253	0.498	0.289	1.99069e-188	FB3	MKLN1
MYO9B	1.2334e-191	0.631483	0.429	0.228	5.88408e-187	FB3	MYO9B
RALGAPA1	2.62374e-191	0.542443	0.318	0.134	1.25168e-186	FB3	RALGAPA1
FTO	2.93973e-191	0.538492	0.36	0.163	1.40243e-186	FB3	FTO
SRPX2	9.04383e-191	0.505476	0.253	0.089	4.31445e-186	FB3	SRPX2
RPS6KA3	3.74981e-190	0.532803	0.299	0.122	1.78888e-185	FB3	RPS6KA3
PLK3	1.15344e-189	0.549114	0.286	0.112	5.50262e-185	FB3	PLK3
NFIA	8.59047e-189	0.723104	0.494	0.293	4.09817e-184	FB3	NFIA
SETBP1	3.97045e-188	0.648507	0.332	0.146	1.89414e-183	FB3	SETBP1
UBAP1	4.41313e-188	0.567339	0.357	0.167	2.10533e-183	FB3	UBAP1
CDC42EP3	9.26567e-187	0.622788	0.319	0.138	4.42028e-182	FB3	CDC42EP3
NFE2L2	6.91435e-186	0.605238	0.569	0.376	3.29856e-181	FB3	NFE2L2
HIF1A	5.01734e-184	0.694102	0.593	0.411	2.39357e-179	FB3	HIF1A
RAB32	5.90798e-184	0.501163	0.292	0.119	2.81846e-179	FB3	RAB32
NECTIN2	1.35964e-183	0.619749	0.495	0.307	6.48632e-179	FB3	NECTIN2
MT2A	2.50442e-183	1.83707	0.682	0.586	1.19476e-178	FB3	MT2A
MARK3	2.46224e-181	0.573863	0.471	0.274	1.17464e-176	FB3	MARK3
NFIC	6.30857e-181	0.5831	0.471	0.272	3.00957e-176	FB3	NFIC
ZCCHC7	1.49995e-178	0.549249	0.465	0.254	7.15565e-174	FB3	ZCCHC7
SLC37A3	3.10143e-178	0.553074	0.348	0.168	1.47957e-173	FB3	SLC37A3
PSMA2	1.45606e-176	0.523553	0.467	0.269	6.9463e-172	FB3	PSMA2
SH3D19	9.11933e-175	0.625116	0.365	0.178	4.35047e-170	FB3	SH3D19
CDC42BPA	7.48744e-173	0.549449	0.413	0.221	3.57196e-168	FB3	CDC42BPA
KDM2A	2.75119e-169	0.609771	0.444	0.254	1.31248e-164	FB3	KDM2A
PAWR	9.28338e-168	0.640204	0.444	0.242	4.42873e-163	FB3	PAWR
LRPAP1	1.54086e-167	0.672834	0.6	0.443	7.35081e-163	FB3	LRPAP1
GFPT2	1.9282e-167	0.668002	0.36	0.182	9.19869e-163	FB3	GFPT2
UBR1	1.32454e-166	0.522375	0.353	0.172	6.31885e-162	FB3	UBR1
GATAD2B	8.46827e-165	0.518897	0.34	0.164	4.03987e-160	FB3	GATAD2B
STIM1	2.97177e-163	0.522324	0.264	0.104	1.41771e-158	FB3	STIM1
PCOLCE1	3.04786e-163	0.550769	0.78	0.556	1.45401e-158	FB3	PCOLCE
TNRC6B	1.73344e-162	0.618596	0.496	0.317	8.26956e-158	FB3	TNRC6B
NSMCE2	3.47326e-162	0.536884	0.428	0.237	1.65695e-157	FB3	NSMCE2
SMARCE1	7.24397e-162	0.50192	0.399	0.217	3.45581e-157	FB3	SMARCE1
LRRC8A	2.03612e-161	0.530084	0.324	0.154	9.71352e-157	FB3	LRRC8A
MAP4K3	2.09686e-161	0.505331	0.368	0.184	1.00033e-156	FB3	MAP4K3
ASH1L	5.27966e-161	0.554973	0.566	0.378	2.51872e-156	FB3	ASH1L
PHC2	4.47785e-159	0.641832	0.325	0.156	2.1362e-154	FB3	PHC2
DAXX	1.02864e-158	0.578248	0.311	0.148	4.90724e-154	FB3	DAXX
IFNGR2	2.95324e-158	0.548497	0.466	0.287	1.40887e-153	FB3	IFNGR2
ENG	1.06281e-157	0.54501	0.466	0.287	5.07025e-153	FB3	ENG
S100A13	1.09037e-157	0.556935	0.647	0.489	5.20171e-153	FB3	S100A13
COX6C	4.41131e-157	0.603854	0.864	0.814	2.10446e-152	FB3	COX6C
FKBP1A	9.67572e-156	0.535768	0.649	0.487	4.6159e-151	FB3	FKBP1A
STAT1	1.19748e-155	0.589683	0.361	0.189	5.71271e-151	FB3	STAT1
THSD7A	7.93449e-155	0.623629	0.271	0.114	3.78523e-150	FB3	THSD7A
ECE1	7.43174e-154	0.58455	0.468	0.294	3.54539e-149	FB3	ECE1
HOMER1	8.97134e-154	0.577616	0.307	0.141	4.27987e-149	FB3	HOMER1
MIR100HG	1.78467e-153	0.559423	0.289	0.128	8.51395e-149	FB3	MIR100HG
EHMT1	2.32716e-153	0.520764	0.436	0.253	1.11019e-148	FB3	EHMT1
COL18A11	6.58506e-152	0.504951	0.543	0.343	3.14147e-147	FB3	COL18A1
THBS1	3.98925e-148	0.690507	0.589	0.394	1.90311e-143	FB3	THBS1
ITGAV	5.92344e-148	0.576468	0.463	0.286	2.82584e-143	FB3	ITGAV
CRYAB	1.15996e-147	0.691759	0.277	0.122	5.5337e-143	FB3	CRYAB
ACTA2	1.44169e-147	1.02293	0.553	0.381	6.87773e-143	FB3	ACTA2
YAP1	4.06453e-147	0.562998	0.578	0.408	1.93903e-142	FB3	YAP1
KANK2	1.8458e-146	0.573622	0.436	0.263	8.80558e-142	FB3	KANK2
RBM6	1.10812e-144	0.517633	0.497	0.315	5.28642e-140	FB3	RBM6
RHOB	2.49194e-144	0.624108	0.652	0.491	1.18881e-139	FB3	RHOB
CEBPD	2.13965e-143	0.629462	0.846	0.744	1.02074e-138	FB3	CEBPD
EID1	3.24606e-143	0.515365	0.739	0.587	1.54857e-138	FB3	EID1
KCNK6	5.33124e-142	0.589459	0.397	0.227	2.54332e-137	FB3	KCNK6
SH3PXD2A	7.84059e-142	0.527565	0.484	0.311	3.74043e-137	FB3	SH3PXD2A
PPP1R14A	2.75031e-141	0.725122	0.445	0.278	1.31206e-136	FB3	PPP1R14A
SQSTM1	7.45728e-141	0.776673	0.65	0.517	3.55757e-136	FB3	SQSTM1
MEF2A	1.07291e-140	0.517486	0.421	0.251	5.11843e-136	FB3	MEF2A
NCOA1	2.87078e-139	0.526305	0.421	0.248	1.36953e-134	FB3	NCOA1
RNF19A	2.30976e-138	0.543471	0.41	0.244	1.10189e-133	FB3	RNF19A
NFKB1	4.14669e-138	0.641594	0.405	0.245	1.97822e-133	FB3	NFKB1
WWTR1	9.09335e-138	0.539655	0.451	0.273	4.33807e-133	FB3	WWTR1
GAS7	3.34239e-137	0.608094	0.423	0.256	1.59452e-132	FB3	GAS7
PPFIA1	2.83032e-136	0.519382	0.407	0.244	1.35023e-131	FB3	PPFIA1
BASP1	4.33181e-132	0.508835	0.83	0.734	2.06654e-127	FB3	BASP1
NCOA7	8.51236e-132	0.592986	0.505	0.338	4.06091e-127	FB3	NCOA7
EDNRA	1.50211e-131	0.565706	0.341	0.181	7.16599e-127	FB3	EDNRA
DDR2	1.6182e-131	0.591259	0.449	0.279	7.71978e-127	FB3	DDR2
GPATCH8	1.73286e-131	0.515802	0.48	0.314	8.26678e-127	FB3	GPATCH8
FBXO11	2.43542e-130	0.535554	0.442	0.276	1.16184e-125	FB3	FBXO11
EGFR	7.18946e-129	0.522786	0.429	0.255	3.4298e-124	FB3	EGFR
MICU1	1.34451e-128	0.51205	0.37	0.213	6.41411e-124	FB3	MICU1
ENPEP	1.67514e-128	0.558811	0.32	0.17	7.99142e-124	FB3	ENPEP
NFKBIZ	3.42022e-126	0.502046	0.643	0.465	1.63165e-121	FB3	NFKBIZ
RHOQ	3.94921e-126	0.535537	0.354	0.2	1.88401e-121	FB3	RHOQ
VMP1	7.41659e-125	0.527803	0.639	0.487	3.53816e-120	FB3	VMP1
TMEM45A	2.22662e-123	0.672326	0.478	0.327	1.06223e-118	FB3	TMEM45A
NID1	4.59177e-123	0.661825	0.525	0.372	2.19055e-118	FB3	NID1
LAMC1	1.61079e-122	0.543265	0.537	0.385	7.68442e-118	FB3	LAMC1
RUNX1	2.56879e-122	0.569597	0.26	0.122	1.22547e-117	FB3	RUNX1
CHD9	6.59301e-122	0.509219	0.553	0.402	3.14526e-117	FB3	CHD9
TNRC6A	4.83147e-121	0.517347	0.439	0.283	2.3049e-116	FB3	TNRC6A
SLIT3	7.76116e-118	0.587468	0.288	0.147	3.70254e-113	FB3	SLIT3
KIF1B	1.2604e-117	0.503036	0.346	0.2	6.01289e-113	FB3	KIF1B
FERMT2	8.69621e-117	0.754649	0.626	0.511	4.14862e-112	FB3	FERMT2
EFEMP1	5.26301e-116	0.578498	0.482	0.331	2.51077e-111	FB3	EFEMP1
FOXN3	1.54204e-113	0.537933	0.42	0.269	7.35648e-109	FB3	FOXN3
ID4	3.58992e-113	0.542128	0.418	0.255	1.71261e-108	FB3	ID4
RAB7A	1.55651e-109	0.542571	0.581	0.448	7.4255e-105	FB3	RAB7A
PPP1R15A	4.11084e-108	0.556796	0.688	0.557	1.96112e-103	FB3	PPP1R15A
MAP3K20	1.13281e-107	0.501877	0.476	0.331	5.40418e-103	FB3	MAP3K20
UGCG	1.02784e-106	0.511232	0.353	0.211	4.90341e-102	FB3	UGCG
PCSK5	7.48685e-105	0.682124	0.318	0.179	3.57168e-100	FB3	PCSK5
TMEM132A	3.3196e-102	0.500664	0.252	0.129	1.58365e-97	FB3	TMEM132A
VCL	1.39115e-99	0.523726	0.63	0.507	6.63662e-95	FB3	VCL
ELL2	9.15152e-98	0.560434	0.361	0.225	4.36583e-93	FB3	ELL2
DLC1	2.12486e-97	0.533094	0.441	0.302	1.01368e-92	FB3	DLC1
CAV1	1.48719e-96	0.534174	0.528	0.385	7.09477e-92	FB3	CAV1
IL1R1	1.00697e-92	0.506153	0.587	0.471	4.80385e-88	FB3	IL1R1
SERPINE1	1.98206e-90	1.38142	0.49	0.393	9.45562e-86	FB3	SERPINE1
NFATC1	7.48305e-89	0.539374	0.26	0.142	3.56986e-84	FB3	NFATC1
ADAMTS5	1.29788e-81	0.599568	0.324	0.204	6.19165e-77	FB3	ADAMTS5
MRPS6	7.69223e-79	0.531643	0.567	0.476	3.66966e-74	FB3	MRPS6
LMCD1	1.87783e-74	0.659491	0.478	0.359	8.95837e-70	FB3	LMCD1
TNFRSF12A	1.83554e-67	0.602489	0.392	0.289	8.75662e-63	FB3	TNFRSF12A
NRP1	1.15839e-58	0.517926	0.407	0.308	5.52621e-54	FB3	NRP1
IRF1	3.5908e-58	0.516492	0.39	0.286	1.71303e-53	FB3	IRF1
GADD45G	5.94646e-42	0.888424	0.254	0.181	2.83682e-37	FB3	GADD45G
POSTN	1.42699e-20	0.557143	0.269	0.212	6.8076e-16	FB3	POSTN
ADAMTS20	0	3.49206	0.943	0.111	0	FB4	ADAMTS20
GTF2I-AS1	0	3.27656	0.916	0.083	0	FB4	GTF2I-AS1
ENSG00000288714	0	2.68859	0.92	0.12	0	FB4	ENSG00000288714
MYCNUT1	0	2.51017	0.962	0.148	0	FB4	MYCNUT
ENSG00000269842	0	2.34866	0.912	0.091	0	FB4	ENSG00000269842
PLCL2	0	2.34678	0.946	0.12	0	FB4	PLCL2
RASGRF2	0	2.22877	0.897	0.073	0	FB4	RASGRF2
MICAL3	0	2.18044	0.931	0.144	0	FB4	MICAL3
FGD4	0	1.9941	0.893	0.088	0	FB4	FGD4
CCSER1	0	1.97333	0.831	0.061	0	FB4	CCSER1
LINC01194	0	1.9131	0.862	0.076	0	FB4	LINC01194
BCAR3	0	1.89857	0.931	0.138	0	FB4	BCAR3
BMT2	0	1.88375	0.851	0.109	0	FB4	BMT2
ENSG00000259692	0	1.87496	0.851	0.083	0	FB4	ENSG00000259692
CALCRL-AS1	0	1.85568	0.828	0.09	0	FB4	CALCRL-AS1
MIR924HG	0	1.84521	0.824	0.071	0	FB4	MIR924HG
TIAM1	0	1.83954	0.874	0.117	0	FB4	TIAM1
ENSG00000251574	0	1.75536	0.77	0.056	0	FB4	ENSG00000251574
LINC02055	0	1.73685	0.732	0.067	0	FB4	LINC02055
CHN2	0	1.67058	0.766	0.059	0	FB4	CHN2
GRK3	0	1.6678	0.866	0.114	0	FB4	GRK3
THRB	0	1.66418	0.82	0.08	0	FB4	THRB
CARD18	0	1.65482	0.843	0.07	0	FB4	CARD18
LINC02428	0	1.64535	0.64	0.038	0	FB4	LINC02428
ENSG00000266602	0	1.62158	0.805	0.051	0	FB4	ENSG00000266602
CEP128	0	1.59232	0.847	0.107	0	FB4	CEP128
LINC01524	0	1.5244	0.655	0.04	0	FB4	LINC01524
GREB1L	0	1.50799	0.759	0.077	0	FB4	GREB1L
AGA-DT	0	1.47025	0.728	0.048	0	FB4	AGA-DT
SDK2	0	1.42564	0.789	0.065	0	FB4	SDK2
GFOD1	0	1.36853	0.789	0.073	0	FB4	GFOD1
ENSG00000271893	0	1.33236	0.59	0.028	0	FB4	ENSG00000271893
USP43	0	1.28706	0.805	0.088	0	FB4	USP43
LINC01876	0	1.25605	0.724	0.059	0	FB4	LINC01876
LINC01572	0	1.18543	0.674	0.061	0	FB4	LINC01572
ST3GAL6	0	1.18272	0.774	0.084	0	FB4	ST3GAL6
SHANK2	0	1.13381	0.69	0.062	0	FB4	SHANK2
ENSG00000277675	0	1.09814	0.594	0.022	0	FB4	ENSG00000277675
MUC4	0	1.02438	0.598	0.037	0	FB4	MUC4
FHOD3	0	1.01676	0.559	0.04	0	FB4	FHOD3
ENSG00000289605	0	0.986841	0.494	0.03	0	FB4	ENSG00000289605
PCED1B	0	0.880149	0.521	0.034	0	FB4	PCED1B
CLNK	0	0.855569	0.521	0.026	0	FB4	CLNK
CMKLR2-AS	0	0.839993	0.579	0.029	0	FB4	CMKLR2-AS
ENSG00000273328	0	0.782004	0.513	0.024	0	FB4	ENSG00000273328
MIR181A2HG	0	0.775687	0.517	0.036	0	FB4	MIR181A2HG
TACR3	0	0.721774	0.387	0.019	0	FB4	TACR3
RGPD1	0	0.690907	0.498	0.027	0	FB4	RGPD1
SLCO2B1	0	0.622297	0.326	0.013	0	FB4	SLCO2B1
SPDYE10	0	0.553696	0.349	0.013	0	FB4	SPDYE10
ENSG00000189229	6.86125e-308	1.98296	0.851	0.109	3.27323e-303	FB4	ENSG00000189229
MTSS2	2.0604e-305	1.05703	0.636	0.058	9.82935e-301	FB4	MTSS2
TMC1	1.44653e-302	1.13342	0.644	0.059	6.90084e-298	FB4	TMC1
NIHCOLE	1.08429e-300	0.947339	0.448	0.028	5.17271e-296	FB4	NIHCOLE
GPR78	2.85244e-300	1.03802	0.556	0.044	1.36079e-295	FB4	GPR78
ELMO1	3.15879e-300	2.43836	0.927	0.152	1.50693e-295	FB4	ELMO1
GRHL2	7.79643e-297	0.999093	0.617	0.055	3.71937e-292	FB4	GRHL2
MYCNOS	2.3776e-295	0.600054	0.41	0.023	1.13426e-290	FB4	MYCNOS
TMEM108	1.75568e-293	0.975964	0.506	0.037	8.37564e-289	FB4	TMEM108
BAIAP2L1	1.3546e-291	1.74105	0.877	0.129	6.46225e-287	FB4	BAIAP2L1
MAST4	7.4472e-289	2.03524	0.839	0.115	3.55276e-284	FB4	MAST4
UBASH3B	4.25984e-288	2.0122	0.893	0.135	2.0322e-283	FB4	UBASH3B
ADGRG6	8.88305e-288	1.87838	0.874	0.124	4.23775e-283	FB4	ADGRG6
TANC2	1.29734e-287	2.51704	0.946	0.169	6.18907e-283	FB4	TANC2
GRAMD1B	2.63994e-287	1.1383	0.586	0.052	1.25941e-282	FB4	GRAMD1B
LINC00470	1.46257e-282	1.23078	0.835	0.11	6.97734e-278	FB4	LINC00470
VAV2	7.2402e-282	1.36354	0.82	0.112	3.45401e-277	FB4	VAV2
XACT	3.58445e-281	2.15378	0.506	0.04	1.71e-276	FB4	XACT
PIK3CB1	2.67561e-280	2.4949	0.973	0.186	1.27643e-275	FB4	PIK3CB
CYRIA	5.77374e-279	0.920577	0.613	0.058	2.75442e-274	FB4	CYRIA
OPHN1	1.93328e-278	1.51558	0.824	0.112	9.22292e-274	FB4	OPHN1
RERG	8.68014e-277	1.15289	0.709	0.079	4.14095e-272	FB4	RERG
FAT2	1.88584e-275	0.692578	0.494	0.038	8.9966e-271	FB4	FAT2
CMTM4	3.24892e-275	1.22988	0.739	0.089	1.54993e-270	FB4	CMTM4
TPTE	5.81931e-275	0.589661	0.391	0.023	2.77616e-270	FB4	TPTE
PADI1	1.09281e-269	1.06471	0.556	0.049	5.21338e-265	FB4	PADI1
PCSK6	7.79852e-269	1.58813	0.808	0.116	3.72036e-264	FB4	PCSK6
LINC01949	1.85317e-268	1.10714	0.701	0.079	8.84076e-264	FB4	LINC01949
LINC01205	2.615e-266	0.750001	0.479	0.036	1.24751e-261	FB4	LINC01205
LINC02008	1.08466e-265	1.02683	0.464	0.034	5.17449e-261	FB4	LINC02008
SPATA22	2.4709e-264	0.561846	0.421	0.028	1.17877e-259	FB4	SPATA22
CDK17	1.75303e-263	2.07167	0.946	0.179	8.36301e-259	FB4	CDK17
MCTP2	1.66157e-261	1.37193	0.766	0.1	7.92669e-257	FB4	MCTP2
CORO6	3.29706e-256	0.502146	0.345	0.019	1.5729e-251	FB4	CORO6
DEPDC7	1.83355e-254	0.648579	0.525	0.046	8.74715e-250	FB4	DEPDC7
LRRC8D	8.74872e-253	0.913547	0.621	0.066	4.17367e-248	FB4	LRRC8D
ENSG00000263551	1.93992e-252	0.527998	0.352	0.02	9.25458e-248	FB4	ENSG00000263551
CDK19	2.52851e-251	1.79008	0.908	0.162	1.20625e-246	FB4	CDK19
GRIP1	1.74764e-250	1.43032	0.751	0.099	8.3373e-246	FB4	GRIP1
ENSG00000283415	2.7042e-249	0.586145	0.398	0.026	1.29006e-244	FB4	ENSG00000283415
LINC02398	1.33572e-246	0.855253	0.395	0.026	6.37219e-242	FB4	LINC02398
ENSG00000286329	1.18551e-243	0.52813	0.398	0.027	5.65562e-239	FB4	ENSG00000286329
IL1RAP	4.35125e-243	2.14452	0.962	0.208	2.07581e-238	FB4	IL1RAP
DOCK5	5.93384e-241	2.55867	0.973	0.232	2.8308e-236	FB4	DOCK5
MGAT5	1.09843e-240	2.23329	0.908	0.17	5.24019e-236	FB4	MGAT5
ENSG00000287069	2.94321e-240	0.695238	0.425	0.032	1.40409e-235	FB4	ENSG00000287069
PPP1R3B-DT	2.34255e-238	0.590125	0.398	0.028	1.11754e-233	FB4	PPP1R3B-DT
ATP11A	2.29529e-237	2.06114	0.943	0.198	1.09499e-232	FB4	ATP11A
ENSG00000290886	1.00732e-236	0.641225	0.441	0.034	4.80552e-232	FB4	ENSG00000290886
LINC00624	7.12408e-236	1.04978	0.483	0.042	3.39861e-231	FB4	LINC00624
SYNJ1	1.5582e-234	1.14818	0.739	0.103	7.43357e-230	FB4	SYNJ1
ENSG00000234261	7.46119e-233	0.52156	0.299	0.016	3.55943e-228	FB4	ENSG00000234261
PTPN3	2.27573e-232	1.0446	0.655	0.081	1.08566e-227	FB4	PTPN3
SASH1	4.97704e-232	2.48538	0.981	0.235	2.37434e-227	FB4	SASH1
HS3ST1	5.41768e-232	0.713319	0.487	0.043	2.58456e-227	FB4	HS3ST1
PPARG1	1.94026e-231	2.34293	0.958	0.207	9.25619e-227	FB4	PPARG
ENSG00000255910	9.99867e-231	0.980363	0.433	0.034	4.76997e-226	FB4	ENSG00000255910
GNGT1	2.17246e-230	0.838804	0.479	0.042	1.03639e-225	FB4	GNGT1
RAD51B	2.90378e-230	1.86486	0.916	0.175	1.38528e-225	FB4	RAD51B
CYRIB	6.15658e-229	1.36084	0.797	0.123	2.93706e-224	FB4	CYRIB
LNX1	1.44802e-227	0.911816	0.598	0.067	6.90794e-223	FB4	LNX1
DENND1A	7.90287e-227	2.07564	0.927	0.196	3.77014e-222	FB4	DENND1A
LINC01036	1.15746e-226	0.799585	0.464	0.04	5.52179e-222	FB4	LINC01036
AXIN1	1.67091e-226	1.02977	0.743	0.108	7.97126e-222	FB4	AXIN1
LINC02864	4.63727e-225	0.654901	0.483	0.044	2.21226e-220	FB4	LINC02864
TET3	6.86178e-225	2.03375	0.92	0.197	3.27348e-220	FB4	TET3
SLC6A19	7.96076e-225	0.529463	0.33	0.02	3.79776e-220	FB4	SLC6A19
HERC3	1.70254e-224	0.972701	0.663	0.084	8.12215e-220	FB4	HERC3
CAP2	7.43882e-224	1.08525	0.686	0.092	3.54877e-219	FB4	CAP2
PLCD4	1.39844e-223	0.503523	0.352	0.023	6.67138e-219	FB4	PLCD4
GPC4	2.5468e-222	0.704101	0.521	0.052	1.21498e-217	FB4	GPC4
FOXJ3	5.44967e-221	2.09602	0.969	0.236	2.59982e-216	FB4	FOXJ3
CRPPA	2.37512e-218	0.89794	0.586	0.067	1.13307e-213	FB4	CRPPA
MID1	2.02475e-217	0.956621	0.701	0.097	9.65925e-213	FB4	MID1
RAPGEF1	1.73951e-216	1.63934	0.931	0.197	8.29849e-212	FB4	RAPGEF1
ENSG00000248515	2.21714e-215	1.1068	0.598	0.069	1.05771e-210	FB4	ENSG00000248515
FBXL17	1.62194e-214	1.49863	0.847	0.154	7.73762e-210	FB4	FBXL17
TRIM71	1.9516e-214	0.830436	0.628	0.078	9.31033e-210	FB4	TRIM71
CMIP	2.14389e-214	2.16954	0.973	0.255	1.02276e-209	FB4	CMIP
LINC01619	4.29753e-212	0.828642	0.544	0.058	2.05018e-207	FB4	LINC01619
ENSG00000267327	4.40925e-212	0.643413	0.418	0.034	2.10347e-207	FB4	ENSG00000267327
MACIR	1.83614e-210	0.508021	0.364	0.026	8.75949e-206	FB4	MACIR
SSH2	2.56953e-210	1.73908	0.874	0.176	1.22582e-205	FB4	SSH2
CDIN1	4.32702e-210	0.747759	0.544	0.059	2.06425e-205	FB4	CDIN1
FRMD4A	7.14837e-210	1.27215	0.789	0.131	3.4102e-205	FB4	FRMD4A
PTK2B	2.31296e-209	1.17492	0.701	0.103	1.10342e-204	FB4	PTK2B
LRRC1	4.02668e-209	1.14548	0.732	0.113	1.92097e-204	FB4	LRRC1
MAML31	2.98249e-207	1.91434	0.923	0.197	1.42283e-202	FB4	MAML3
ENSG00000258081	5.26225e-206	0.542293	0.326	0.021	2.51041e-201	FB4	ENSG00000258081
AFF1	1.93653e-205	1.97008	0.908	0.206	9.2384e-201	FB4	AFF1
PPM1L	4.52611e-203	1.8591	0.851	0.172	2.15922e-198	FB4	PPM1L
PALM2AKAP2	1.19314e-202	2.23185	0.904	0.216	5.692e-198	FB4	PALM2AKAP2
TBX20	2.41345e-200	0.570598	0.406	0.034	1.15136e-195	FB4	TBX20
LIMD1	2.57385e-200	1.00804	0.674	0.099	1.22788e-195	FB4	LIMD1
SLC10A7	2.79193e-200	1.14729	0.762	0.127	1.33192e-195	FB4	SLC10A7
DCAF6	3.2605e-200	1.49314	0.893	0.19	1.55545e-195	FB4	DCAF6
SKIC3	1.43217e-198	0.980238	0.716	0.107	6.83232e-194	FB4	SKIC3
DIP2B	2.27337e-198	1.58104	0.893	0.189	1.08453e-193	FB4	DIP2B
CSGALNACT1	2.86045e-198	2.23398	0.935	0.244	1.3646e-193	FB4	CSGALNACT1
SH3RF1	2.12145e-197	1.76222	0.9	0.212	1.01206e-192	FB4	SH3RF1
TPTEP1	1.05947e-196	0.50582	0.421	0.038	5.05428e-192	FB4	TPTEP1
LINC01446	4.12605e-196	0.84809	0.536	0.063	1.96837e-191	FB4	LINC01446
TRAF3	3.1881e-195	1.21413	0.797	0.145	1.52091e-190	FB4	TRAF3
GSTCD	4.61855e-195	0.758393	0.667	0.095	2.20333e-190	FB4	GSTCD
USP3	9.44499e-195	1.22375	0.789	0.139	4.50583e-190	FB4	USP3
COL27A1	1.1654e-194	2.5237	0.958	0.29	5.55963e-190	FB4	COL27A1
LRBA	1.57677e-194	1.31306	0.854	0.168	7.52212e-190	FB4	LRBA
LINC02246	1.12059e-192	0.771571	0.46	0.047	5.34587e-188	FB4	LINC02246
JADE3	3.33543e-192	0.750225	0.556	0.067	1.5912e-187	FB4	JADE3
TRIO1	5.53991e-192	2.54541	0.977	0.311	2.64287e-187	FB4	TRIO
CSF1R	8.32668e-192	0.715806	0.521	0.06	3.97233e-187	FB4	CSF1R
SLCO4A11	3.87227e-191	1.16607	0.793	0.141	1.8473e-186	FB4	SLCO4A1
ACAN	4.1278e-191	0.861455	0.621	0.085	1.96921e-186	FB4	ACAN
RPTOR	5.83026e-191	0.981609	0.747	0.123	2.78138e-186	FB4	RPTOR
ENSG00000226043	1.48804e-190	0.775128	0.379	0.031	7.09887e-186	FB4	ENSG00000226043
PRIM2	8.57361e-189	1.31645	0.874	0.184	4.09013e-184	FB4	PRIM2
MCAM	3.59345e-187	0.78172	0.513	0.059	1.71429e-182	FB4	MCAM
TARBP1	2.92728e-185	0.943513	0.693	0.111	1.39649e-180	FB4	TARBP1
PRKCH	6.24773e-185	0.929793	0.709	0.111	2.98054e-180	FB4	PRKCH
AFAP1	7.6661e-185	2.34258	0.989	0.337	3.65719e-180	FB4	AFAP1
SHTN11	1.10431e-184	1.01632	0.816	0.151	5.26824e-180	FB4	SHTN1
HUNK	1.34934e-184	1.74025	0.801	0.164	6.43718e-180	FB4	HUNK
SLC7A1	1.74956e-184	1.19324	0.808	0.159	8.34645e-180	FB4	SLC7A1
FOCAD	1.52832e-183	1.35285	0.805	0.161	7.29102e-179	FB4	FOCAD
DOP1B	1.76548e-183	0.695035	0.506	0.059	8.42241e-179	FB4	DOP1B
ARHGAP29	5.22574e-183	1.12801	0.759	0.133	2.49299e-178	FB4	ARHGAP29
PKP21	1.80607e-182	1.63786	0.943	0.249	8.61604e-178	FB4	PKP2
SEPTIN9	4.2635e-181	1.54296	0.858	0.191	2.03394e-176	FB4	SEPTIN9
ATG10	4.4096e-181	1.14288	0.785	0.151	2.10364e-176	FB4	ATG10
LHFPL6	5.30901e-181	2.62178	0.966	0.298	2.53272e-176	FB4	LHFPL6
HYCC1	6.50203e-181	0.645454	0.529	0.063	3.10186e-176	FB4	HYCC1
LRCH1	8.36189e-181	1.29039	0.82	0.165	3.98912e-176	FB4	LRCH1
ADAM121	1.07626e-179	3.45578	0.992	0.407	5.13438e-175	FB4	ADAM12
NRIP11	4.57047e-178	2.74865	1	0.425	2.18039e-173	FB4	NRIP1
PSPC1	6.73492e-178	1.81049	0.946	0.272	3.21296e-173	FB4	PSPC1
CDC42SE21	7.08521e-178	1.81505	0.935	0.253	3.38007e-173	FB4	CDC42SE2
RUSC2	1.44576e-177	0.822685	0.59	0.082	6.89714e-173	FB4	RUSC2
OTUD3	1.52967e-177	0.884053	0.628	0.095	7.29744e-173	FB4	OTUD3
TVP23C	2.06522e-177	0.934918	0.678	0.109	9.85235e-173	FB4	TVP23C
TTLL5	6.38062e-177	0.96737	0.747	0.132	3.04394e-172	FB4	TTLL5
FER	3.32457e-176	1.67007	0.885	0.221	1.58602e-171	FB4	FER
AGTPBP1	3.50601e-176	0.76151	0.617	0.089	1.67258e-171	FB4	AGTPBP1
FLT4	2.15475e-175	0.540775	0.418	0.042	1.02795e-170	FB4	FLT4
ZHX3	4.29942e-175	0.906256	0.697	0.117	2.05108e-170	FB4	ZHX3
ADAM19	2.30579e-174	1.45129	0.843	0.182	1.1e-169	FB4	ADAM19
ARHGAP31	3.29641e-174	0.826463	0.594	0.085	1.57259e-169	FB4	ARHGAP31
PITPNM2	4.99583e-174	0.708321	0.567	0.077	2.38331e-169	FB4	PITPNM2
FHIP2B	9.01373e-174	0.528903	0.429	0.044	4.30009e-169	FB4	FHIP2B
CYFIP2	1.21549e-173	0.74921	0.559	0.075	5.79861e-169	FB4	CYFIP2
TNS3	1.77238e-173	2.20298	0.958	0.315	8.45533e-169	FB4	TNS3
OSBPL10	1.89645e-173	1.61194	0.916	0.237	9.04719e-169	FB4	OSBPL10
FAM83B	1.58936e-172	0.571555	0.433	0.046	7.58218e-168	FB4	FAM83B
ENSG00000291203	3.03059e-172	0.723327	0.571	0.076	1.44577e-167	FB4	ENSG00000291203
HERC4	3.75568e-172	1.55774	0.939	0.257	1.79169e-167	FB4	HERC4
TENM31	4.87973e-172	2.56932	0.977	0.324	2.32793e-167	FB4	TENM3
SPATA5	8.42729e-172	1.03517	0.743	0.134	4.02032e-167	FB4	SPATA5
BLTP1	9.96669e-172	0.795856	0.648	0.098	4.75471e-167	FB4	BLTP1
BRIP1	9.87297e-171	0.841502	0.552	0.075	4.71e-166	FB4	BRIP1
MOB3B1	1.65032e-170	1.18776	0.854	0.18	7.87302e-166	FB4	MOB3B
RASAL21	5.25305e-170	1.61434	0.877	0.205	2.50602e-165	FB4	RASAL2
SMURF1	9.47585e-170	1.17285	0.885	0.196	4.52055e-165	FB4	SMURF1
ADK	1.12041e-169	1.64231	0.962	0.277	5.34504e-165	FB4	ADK
PI4KAP1	1.67914e-169	0.573043	0.448	0.049	8.01048e-165	FB4	PI4KAP1
PRRG1	2.10468e-169	0.801298	0.625	0.096	1.00406e-164	FB4	PRRG1
LINC02109	3.61809e-169	1.14924	0.391	0.038	1.72604e-164	FB4	LINC02109
GRHL11	6.3401e-169	0.951534	0.782	0.148	3.02461e-164	FB4	GRHL1
CBLB1	2.14163e-166	2.97447	0.996	0.444	1.02168e-161	FB4	CBLB
DIAPH31	2.20016e-166	1.6161	0.916	0.238	1.04961e-161	FB4	DIAPH3
VTI1A1	6.93143e-166	1.35244	0.839	0.191	3.30671e-161	FB4	VTI1A
BCAS31	1.04251e-165	1.36718	0.87	0.202	4.9734e-161	FB4	BCAS3
USP32	1.20321e-165	1.15279	0.755	0.146	5.74004e-161	FB4	USP32
TCF7L2	7.21441e-165	3.03557	0.992	0.475	3.44171e-160	FB4	TCF7L2
ARHGAP24	9.10763e-165	1.50108	0.9	0.225	4.34489e-160	FB4	ARHGAP24
REPS1	1.0695e-164	1.00564	0.785	0.159	5.10216e-160	FB4	REPS1
TIAM2	2.27865e-163	0.731803	0.556	0.078	1.08705e-158	FB4	TIAM2
RAPGEF2	3.46437e-163	1.31722	0.839	0.191	1.65271e-158	FB4	RAPGEF2
TNFAIP8	5.33037e-163	1.81862	0.962	0.32	2.5429e-158	FB4	TNFAIP8
RNGTT	1.26885e-162	1.10319	0.778	0.161	6.0532e-158	FB4	RNGTT
IFNAR2	2.56817e-162	0.993384	0.774	0.154	1.22517e-157	FB4	IFNAR2
VGLL31	9.24852e-162	2.12436	0.977	0.342	4.4121e-157	FB4	VGLL3
TRAPPC9	9.37124e-162	0.925366	0.713	0.127	4.47064e-157	FB4	TRAPPC9
LIMCH1	1.29825e-161	1.02979	0.552	0.079	6.19343e-157	FB4	LIMCH1
ATXN7	2.50794e-161	0.86075	0.674	0.115	1.19644e-156	FB4	ATXN7
MAN2A1	1.02179e-160	1.5735	0.958	0.306	4.87456e-156	FB4	MAN2A1
LGR4	1.20862e-160	1.40335	0.808	0.18	5.76585e-156	FB4	LGR4
METTL15	1.31577e-160	1.0563	0.778	0.16	6.27702e-156	FB4	METTL15
GRB10	1.71108e-160	0.840935	0.548	0.078	8.1629e-156	FB4	GRB10
PAN31	1.28949e-159	1.27315	0.897	0.216	6.15162e-155	FB4	PAN3
ENSG00000291065	7.03396e-159	0.555237	0.341	0.03	3.35562e-154	FB4	ENSG00000291065
MBNL2	7.43909e-159	2.69611	0.996	0.472	3.54889e-154	FB4	MBNL2
STK10	8.3603e-159	0.815881	0.697	0.126	3.98837e-154	FB4	STK10
ST8SIA4	1.19651e-158	0.818744	0.663	0.115	5.70808e-154	FB4	ST8SIA4
ADAM28	1.35579e-158	1.35173	0.605	0.1	6.46791e-154	FB4	ADAM28
CDYL	2.39048e-158	1.34796	0.874	0.218	1.1404e-153	FB4	CDYL
MELK	4.30861e-158	0.951431	0.736	0.144	2.05547e-153	FB4	MELK
IMMP2L1	4.90926e-158	1.51891	0.885	0.217	2.34201e-153	FB4	IMMP2L
SLC39A11	1.17679e-157	0.826897	0.663	0.113	5.61401e-153	FB4	SLC39A11
FAF1	1.81634e-157	1.56588	0.939	0.283	8.66502e-153	FB4	FAF1
MAN1A21	3.01638e-157	2.16689	0.996	0.451	1.43899e-152	FB4	MAN1A2
DENND1B	3.52771e-157	0.547712	0.517	0.069	1.68293e-152	FB4	DENND1B
EHBP11	6.96796e-157	1.82945	0.962	0.307	3.32414e-152	FB4	EHBP1
EXOC41	7.46956e-157	1.66412	0.923	0.273	3.56343e-152	FB4	EXOC4
PLXDC21	9.57342e-157	1.38485	0.728	0.139	4.56709e-152	FB4	PLXDC2
RABGAP1L	1.85498e-156	1.41192	0.843	0.204	8.84938e-152	FB4	RABGAP1L
FOXN2	4.31098e-156	1.12234	0.774	0.164	2.0566e-151	FB4	FOXN2
FRYL	4.54576e-156	1.45931	0.889	0.239	2.1686e-151	FB4	FRYL
RTTN	5.44534e-156	0.695905	0.552	0.08	2.59775e-151	FB4	RTTN
TBC1D5	8.97703e-156	1.75056	0.931	0.295	4.28258e-151	FB4	TBC1D5
ARHGAP10	5.50421e-155	1.57714	0.931	0.275	2.62584e-150	FB4	ARHGAP10
POLQ	1.04423e-154	0.71253	0.548	0.08	4.98158e-150	FB4	POLQ
CENPP	1.23283e-154	1.0771	0.69	0.128	5.88133e-150	FB4	CENPP
PDE4D	2.06192e-154	1.66315	0.877	0.238	9.83659e-150	FB4	PDE4D
PTK2	2.72616e-154	2.05461	0.981	0.391	1.30054e-149	FB4	PTK2
CAMKMT	3.99246e-154	0.828171	0.636	0.105	1.90464e-149	FB4	CAMKMT
PXN	4.04249e-154	1.18373	0.904	0.24	1.92851e-149	FB4	PXN
ASAP3	5.53333e-154	1.02592	0.724	0.145	2.63973e-149	FB4	ASAP3
SRGAP2	7.45371e-154	1.21114	0.808	0.192	3.55587e-149	FB4	SRGAP2
TAOK3	6.41713e-153	1.35997	0.87	0.229	3.06135e-148	FB4	TAOK3
PPP3CA	1.15209e-152	2.07039	0.973	0.376	5.49616e-148	FB4	PPP3CA
ARMH3	1.19903e-152	0.84855	0.701	0.13	5.7201e-148	FB4	ARMH3
MAML21	1.24871e-152	2.25489	0.973	0.382	5.9571e-148	FB4	MAML2
ENSG00000267383	1.99821e-152	0.56184	0.437	0.051	9.53268e-148	FB4	ENSG00000267383
FLNB	2.55214e-152	2.01454	0.992	0.452	1.21753e-147	FB4	FLNB
PTPRF1	3.84354e-152	1.52527	0.954	0.308	1.8336e-147	FB4	PTPRF
NAV1	5.46488e-152	1.82581	0.962	0.339	2.60708e-147	FB4	NAV1
PICALM	6.12261e-152	2.22128	0.973	0.39	2.92085e-147	FB4	PICALM
NCOA2	3.40985e-151	1.3069	0.916	0.249	1.6267e-146	FB4	NCOA2
ENSG00000227681	5.60676e-151	0.538921	0.33	0.029	2.67476e-146	FB4	ENSG00000227681
MBD51	1.01864e-150	1.51306	0.904	0.252	4.85952e-146	FB4	MBD5
IGF2BP31	2.37599e-150	1.79334	0.969	0.348	1.13349e-145	FB4	IGF2BP3
EXOC6B1	5.44102e-150	1.40432	0.862	0.218	2.59569e-145	FB4	EXOC6B
PHLPP1	6.81166e-150	0.903623	0.705	0.133	3.24957e-145	FB4	PHLPP1
MIR193BHG	1.02698e-149	0.842744	0.594	0.099	4.89932e-145	FB4	MIR193BHG
PDE8A	2.05596e-149	1.05438	0.797	0.174	9.80817e-145	FB4	PDE8A
COP11	2.43361e-149	1.29381	0.893	0.236	1.16098e-144	FB4	COP1
CDKAL11	4.33893e-149	1.38899	0.9	0.245	2.06993e-144	FB4	CDKAL1
TMCC1	1.31283e-148	1.13058	0.793	0.18	6.26298e-144	FB4	TMCC1
TGFB1	3.16334e-148	1.00956	0.739	0.151	1.50911e-143	FB4	TGFB1
NCALD	7.4417e-148	1.0361	0.709	0.141	3.55014e-143	FB4	NCALD
PDLIM5	1.24416e-147	2.03276	0.95	0.351	5.93539e-143	FB4	PDLIM5
HTRA41	1.26796e-147	1.46739	0.923	0.252	6.04895e-143	FB4	HTRA4
GRAMD2B	1.345e-147	1.32751	0.724	0.149	6.41647e-143	FB4	GRAMD2B
PRKD3	1.7085e-147	1.18632	0.824	0.205	8.15059e-143	FB4	PRKD3
KANSL1	2.01027e-147	1.44962	0.966	0.31	9.5902e-143	FB4	KANSL1
FARS2	2.22485e-147	1.03516	0.751	0.158	1.06139e-142	FB4	FARS2
CDK71	3.27534e-147	1.24748	0.889	0.237	1.56253e-142	FB4	CDK7
RNF217	4.12935e-147	1.20428	0.816	0.197	1.96995e-142	FB4	RNF217
MLLT10	6.13374e-147	1.44168	0.912	0.282	2.92616e-142	FB4	MLLT10
FCHSD2	6.69208e-147	1.27102	0.851	0.211	3.19252e-142	FB4	FCHSD2
KDM6A	7.24797e-147	1.41149	0.893	0.253	3.45772e-142	FB4	KDM6A
ZRANB3	1.65295e-146	0.788751	0.628	0.109	7.88555e-142	FB4	ZRANB3
RREB1	2.5782e-146	1.16317	0.828	0.201	1.22996e-141	FB4	RREB1
SH3BP4	7.58886e-146	0.946142	0.732	0.154	3.62034e-141	FB4	SH3BP4
SLC41A2	8.43918e-146	0.630906	0.452	0.058	4.02599e-141	FB4	SLC41A2
TAF5L	1.95002e-145	0.733371	0.625	0.109	9.30274e-141	FB4	TAF5L
XPO4	2.14438e-145	0.828027	0.701	0.137	1.023e-140	FB4	XPO4
TJP2	2.76887e-145	0.581175	0.464	0.06	1.32092e-140	FB4	TJP2
WIPF1	3.0219e-145	1.29294	0.881	0.244	1.44163e-140	FB4	WIPF1
GAB21	4.00468e-145	1.68013	0.931	0.297	1.91047e-140	FB4	GAB2
KIF21A	4.44019e-145	1.21124	0.816	0.196	2.11824e-140	FB4	KIF21A
CGB3	6.74737e-145	0.873369	0.713	0.135	3.2189e-140	FB4	CGB3
KMT2C	7.0794e-145	2.02229	0.985	0.443	3.3773e-140	FB4	KMT2C
FMN1	1.15503e-144	0.806806	0.49	0.068	5.51018e-140	FB4	FMN1
ZNF704	1.5555e-144	1.2806	0.774	0.177	7.42067e-140	FB4	ZNF704
WDFY2	2.73902e-144	0.962592	0.705	0.142	1.30668e-139	FB4	WDFY2
CILK1	9.71198e-144	0.575713	0.46	0.06	4.6332e-139	FB4	CILK1
MFSD14CP	1.12355e-143	0.695309	0.548	0.083	5.36001e-139	FB4	MFSD14CP
PDSS2	2.00856e-143	0.987689	0.77	0.167	9.58204e-139	FB4	PDSS2
CLASP2	2.36061e-143	0.968645	0.762	0.165	1.12615e-138	FB4	CLASP2
ZCCHC71	2.66098e-143	1.44797	0.939	0.299	1.26945e-138	FB4	ZCCHC7
TEAD1	3.50221e-143	2.67013	0.996	0.558	1.67076e-138	FB4	TEAD1
RBFOX2	5.729e-143	2.25994	0.985	0.509	2.73308e-138	FB4	RBFOX2
GBE1	5.79828e-143	1.32416	0.831	0.204	2.76613e-138	FB4	GBE1
MARCHF7	1.62451e-142	0.986622	0.728	0.149	7.74991e-138	FB4	MARCHF7
PIGN	4.78614e-142	0.763622	0.655	0.122	2.28328e-137	FB4	PIGN
TENT2	5.18328e-142	1.02681	0.851	0.208	2.47273e-137	FB4	TENT2
KDM4C	5.6353e-142	0.794152	0.655	0.12	2.68838e-137	FB4	KDM4C
UMAD1	5.73835e-142	0.897179	0.69	0.135	2.73754e-137	FB4	UMAD1
MYCN	5.77731e-142	0.837788	0.651	0.12	2.75612e-137	FB4	MYCN
SMYD3	1.44926e-141	1.56014	0.923	0.292	6.91384e-137	FB4	SMYD3
STK31	1.49538e-141	1.63558	0.954	0.336	7.13387e-137	FB4	STK3
NHS	1.81218e-141	0.888566	0.625	0.11	8.6452e-137	FB4	NHS
TMEM241	1.84748e-141	0.587593	0.51	0.074	8.8136e-137	FB4	TMEM241
POLA1	3.69908e-141	0.830676	0.628	0.113	1.76468e-136	FB4	POLA1
XYLT1	4.45211e-141	1.48698	0.808	0.215	2.12392e-136	FB4	XYLT1
LINC02327	1.20324e-140	0.549758	0.429	0.054	5.74019e-136	FB4	LINC02327
ELP4	2.11764e-140	0.834349	0.682	0.135	1.01024e-135	FB4	ELP4
GRK5	2.7498e-140	1.24463	0.812	0.202	1.31182e-135	FB4	GRK5
SWAP701	6.67606e-140	1.25111	0.916	0.264	3.18488e-135	FB4	SWAP70
SH3KBP1	9.44083e-140	0.800251	0.609	0.106	4.50384e-135	FB4	SH3KBP1
PAG1	1.60043e-139	1.33563	0.762	0.181	7.63501e-135	FB4	PAG1
MAP7	3.90547e-139	0.715168	0.625	0.111	1.86314e-134	FB4	MAP7
RASA1	8.00018e-139	1.1417	0.851	0.222	3.81656e-134	FB4	RASA1
C1orf21	1.27113e-138	1.54538	0.916	0.286	6.06407e-134	FB4	C1orf21
PPP1R12B	1.68902e-138	1.01493	0.812	0.191	8.05764e-134	FB4	PPP1R12B
VWA8	3.00919e-138	0.716092	0.613	0.106	1.43557e-133	FB4	VWA8
JARID2	3.56104e-138	1.30905	0.87	0.245	1.69883e-133	FB4	JARID2
MRTFA1	5.33772e-138	1.19573	0.851	0.217	2.54641e-133	FB4	MRTFA
LCLAT1	5.72549e-138	0.636317	0.567	0.094	2.7314e-133	FB4	LCLAT1
NR6A11	7.08343e-138	1.28288	0.908	0.262	3.37922e-133	FB4	NR6A1
IQSEC1	8.43637e-138	0.975767	0.805	0.193	4.02466e-133	FB4	IQSEC1
CEP192	1.04687e-137	0.843149	0.705	0.145	4.99419e-133	FB4	CEP192
CDC14B	2.37632e-137	0.685771	0.563	0.092	1.13365e-132	FB4	CDC14B
NLK	3.05382e-137	0.752442	0.602	0.104	1.45686e-132	FB4	NLK
PTBP31	8.511e-137	1.49329	0.946	0.33	4.06026e-132	FB4	PTBP3
ARID2	9.05366e-137	1.05975	0.862	0.227	4.31914e-132	FB4	ARID2
USP6NL	1.12016e-136	0.610913	0.552	0.089	5.34384e-132	FB4	USP6NL
VAV3	1.93896e-136	0.666965	0.628	0.111	9.25001e-132	FB4	VAV3
ZNF407	2.8562e-136	0.983322	0.736	0.156	1.36258e-131	FB4	ZNF407
NARS2	3.97592e-136	0.75154	0.648	0.124	1.89675e-131	FB4	NARS2
UBE2G1	5.19691e-136	1.03553	0.831	0.211	2.47924e-131	FB4	UBE2G1
MAD1L1	2.85884e-135	0.564935	0.479	0.067	1.36384e-130	FB4	MAD1L1
FNDC3A1	7.35727e-135	1.77651	0.985	0.409	3.50986e-130	FB4	FNDC3A
GMDS	7.86325e-135	0.886644	0.701	0.143	3.75124e-130	FB4	GMDS
PARD31	2.19839e-134	1.65614	0.946	0.334	1.04877e-129	FB4	PARD3
MYO10	7.3526e-134	1.71401	0.946	0.363	3.50763e-129	FB4	MYO10
CBR3-AS1	1.18834e-133	0.513648	0.429	0.056	5.66907e-129	FB4	CBR3-AS1
SGPP1	1.30045e-133	0.917191	0.693	0.148	6.20394e-129	FB4	SGPP1
ELF1	4.64658e-133	1.50599	0.931	0.316	2.2167e-128	FB4	ELF1
TNPO3	1.06805e-132	0.898428	0.766	0.179	5.09523e-128	FB4	TNPO3
KLHL5	1.09173e-132	1.12463	0.743	0.176	5.20821e-128	FB4	KLHL5
CIT	1.14288e-132	0.613332	0.51	0.08	5.45223e-128	FB4	CIT
NEK7	1.14386e-132	1.10946	0.82	0.213	5.45689e-128	FB4	NEK7
ENSG000002373561	1.24921e-132	0.708215	0.636	0.113	5.95948e-128	FB4	ENSG00000237356
ZNF440	1.26013e-132	0.519726	0.525	0.082	6.01159e-128	FB4	ZNF440
ENSG00000229618	2.13546e-132	1.61315	0.418	0.056	1.01874e-127	FB4	ENSG00000229618
SIPA1L1	2.3849e-132	1.09397	0.789	0.187	1.13774e-127	FB4	SIPA1L1
GALNT2	3.84409e-132	1.44496	0.897	0.3	1.83386e-127	FB4	GALNT2
LINGO21	4.7236e-132	1.58436	0.862	0.251	2.25344e-127	FB4	LINGO2
BMP2K	6.11518e-132	0.928503	0.716	0.159	2.91731e-127	FB4	BMP2K
ARHGAP21	6.91734e-132	1.42527	0.916	0.306	3.29998e-127	FB4	ARHGAP21
SCFD2	1.0888e-131	0.947794	0.72	0.157	5.19425e-127	FB4	SCFD2
PAK1	1.37991e-131	0.779175	0.659	0.131	6.58299e-127	FB4	PAK1
BIN21	1.69141e-131	0.778901	0.67	0.133	8.06904e-127	FB4	BIN2
LIFR	2.86987e-131	2.3926	0.981	0.462	1.3691e-126	FB4	LIFR
ZNF730	3.40616e-131	0.552716	0.418	0.055	1.62494e-126	FB4	ZNF730
MYO1B	4.52618e-131	1.37964	0.854	0.253	2.15926e-126	FB4	MYO1B
SCLT1	5.83373e-131	0.957422	0.77	0.185	2.78304e-126	FB4	SCLT1
KIAA1217	6.55771e-131	1.15275	0.808	0.193	3.12842e-126	FB4	KIAA1217
COBLL1	6.71231e-131	1.28091	0.778	0.2	3.20218e-126	FB4	COBLL1
USP24	1.02244e-130	0.860842	0.716	0.156	4.87766e-126	FB4	USP24
ERBB2	1.16355e-130	0.833988	0.716	0.157	5.55084e-126	FB4	ERBB2
AFAP1L1	1.47137e-130	0.511706	0.483	0.072	7.01929e-126	FB4	AFAP1L1
ZFAND31	2.33443e-130	1.59017	0.958	0.365	1.11366e-125	FB4	ZFAND3
FAM193B	4.12848e-130	0.533647	0.517	0.081	1.96953e-125	FB4	FAM193B
ZNF90	4.1343e-130	0.500507	0.536	0.087	1.97231e-125	FB4	ZNF90
NBEAL1	4.22478e-130	1.17251	0.904	0.275	2.01547e-125	FB4	NBEAL1
DOCK1	5.22699e-130	1.31864	0.908	0.292	2.49359e-125	FB4	DOCK1
KSR1	9.90344e-130	1.27964	0.897	0.278	4.72454e-125	FB4	KSR1
FNDC3B1	1.13934e-129	2.17339	0.996	0.633	5.43531e-125	FB4	FNDC3B
TBC1D12	1.18302e-129	0.709952	0.602	0.11	5.64373e-125	FB4	TBC1D12
GLCCI1	1.62442e-129	0.885125	0.69	0.145	7.74945e-125	FB4	GLCCI1
FMNL2	1.66758e-129	1.73439	0.912	0.33	7.95537e-125	FB4	FMNL2
DGKZ	1.81804e-129	0.840934	0.766	0.181	8.67313e-125	FB4	DGKZ
ATAD2B	1.98794e-129	0.854609	0.728	0.161	9.48368e-125	FB4	ATAD2B
RBM471	4.19732e-129	1.31096	0.923	0.291	2.00237e-124	FB4	RBM47
ENSG00000290928	8.33818e-129	0.603246	0.556	0.091	3.97781e-124	FB4	ENSG00000290928
RNF111	1.09607e-128	0.839466	0.743	0.167	5.22892e-124	FB4	RNF111
ZNF761	3.02522e-128	0.586218	0.51	0.081	1.44321e-123	FB4	ZNF761
MCM9	9.87914e-128	0.580038	0.529	0.086	4.71294e-123	FB4	MCM9
LARP4B	1.67251e-127	0.997161	0.835	0.223	7.97886e-123	FB4	LARP4B
COMMD10	2.28614e-127	1.17952	0.862	0.254	1.09063e-122	FB4	COMMD10
DENND5A	2.69386e-127	1.09828	0.847	0.239	1.28513e-122	FB4	DENND5A
ERC1	2.87341e-127	1.53179	0.943	0.359	1.37079e-122	FB4	ERC1
CLIC41	2.98634e-127	1.93401	0.989	0.545	1.42466e-122	FB4	CLIC4
KIAA1328	3.63366e-127	0.871523	0.644	0.132	1.73347e-122	FB4	KIAA1328
INPP4A	2.12313e-126	0.679349	0.605	0.114	1.01286e-121	FB4	INPP4A
SRBD1	2.13171e-126	0.808916	0.701	0.153	1.01695e-121	FB4	SRBD1
LEP	2.2686e-126	1.3143	0.586	0.109	1.08226e-121	FB4	LEP
IPMK	5.2128e-126	0.820328	0.674	0.144	2.48682e-121	FB4	IPMK
NHSL1	5.97965e-126	0.662577	0.498	0.077	2.85265e-121	FB4	NHSL1
MIDEAS	6.22806e-126	0.683767	0.563	0.099	2.97116e-121	FB4	MIDEAS
STXBP5	6.33405e-126	0.807951	0.693	0.147	3.02172e-121	FB4	STXBP5
TLK1	6.76048e-126	1.19845	0.931	0.311	3.22515e-121	FB4	TLK1
CBFA2T2	1.17336e-125	0.995082	0.797	0.207	5.59764e-121	FB4	CBFA2T2
PHLDB2	1.26463e-125	1.35699	0.904	0.307	6.03305e-121	FB4	PHLDB2
PALS1	1.46133e-125	0.583754	0.483	0.074	6.97144e-121	FB4	PALS1
COG5	1.59948e-125	1.00559	0.824	0.216	7.63049e-121	FB4	COG5
XRCC4	1.6633e-125	0.940987	0.732	0.172	7.93494e-121	FB4	XRCC4
ANKIB1	1.76125e-125	1.13776	0.889	0.267	8.40222e-121	FB4	ANKIB1
GSK3B	2.32277e-125	1.11852	0.874	0.266	1.1081e-120	FB4	GSK3B
SLC4A7	2.70926e-125	1.02641	0.854	0.234	1.29248e-120	FB4	SLC4A7
TASP1	6.85712e-125	0.823854	0.67	0.142	3.27126e-120	FB4	TASP1
SLC38A4-AS1	7.8323e-125	0.512344	0.479	0.07	3.73648e-120	FB4	SLC38A4-AS1
TMCO4	8.78589e-125	0.57089	0.483	0.075	4.1914e-120	FB4	TMCO4
SH3BP5	1.36507e-124	1.44216	0.927	0.344	6.5122e-120	FB4	SH3BP5
FIGN	3.61391e-124	0.502118	0.441	0.062	1.72405e-119	FB4	FIGN
MGAT4A	5.23982e-124	0.670573	0.521	0.087	2.49971e-119	FB4	MGAT4A
MYO1E1	5.81829e-124	1.22442	0.931	0.291	2.77567e-119	FB4	MYO1E
CRLS1	5.98875e-124	0.517219	0.479	0.073	2.85699e-119	FB4	CRLS1
TMEM135	6.65531e-124	0.865263	0.709	0.159	3.17498e-119	FB4	TMEM135
HEG1	6.91901e-124	1.34869	0.866	0.274	3.30078e-119	FB4	HEG1
AP3B1	1.11767e-123	1.32198	0.927	0.336	5.33193e-119	FB4	AP3B1
SEC24B	1.12115e-123	0.883199	0.755	0.183	5.34856e-119	FB4	SEC24B
GCH1	1.7278e-123	0.585972	0.529	0.088	8.24262e-119	FB4	GCH1
CBL	2.55839e-123	0.843631	0.674	0.146	1.2205e-118	FB4	CBL
PPP2R3A	3.18385e-123	0.958913	0.782	0.194	1.51889e-118	FB4	PPP2R3A
CRTC3	3.70229e-123	0.991074	0.805	0.217	1.76622e-118	FB4	CRTC3
ENSG000002894741	5.88846e-123	0.917546	0.778	0.178	2.80915e-118	FB4	ENSG00000289474
ITCH	5.91114e-123	1.16617	0.893	0.281	2.81997e-118	FB4	ITCH
ASCC3	6.12057e-123	1.53379	0.969	0.416	2.91988e-118	FB4	ASCC3
COL21A11	6.17297e-123	1.789	0.935	0.365	2.94488e-118	FB4	COL21A1
WDFY3	1.34633e-122	1.04872	0.82	0.22	6.42278e-118	FB4	WDFY3
PID1	2.07144e-122	1.60155	0.847	0.266	9.88199e-118	FB4	PID1
YEATS2	3.38927e-122	0.869974	0.701	0.161	1.61689e-117	FB4	YEATS2
LIN28B1	3.85916e-122	1.66383	0.989	0.488	1.84105e-117	FB4	LIN28B
ITSN1	4.11408e-122	1.26942	0.904	0.298	1.96266e-117	FB4	ITSN1
TTC7B	8.00085e-122	0.685621	0.701	0.151	3.81688e-117	FB4	TTC7B
DYRK1A	1.67182e-121	1.26243	0.862	0.276	7.97556e-117	FB4	DYRK1A
LPCAT1	1.93397e-121	0.776053	0.732	0.173	9.2262e-117	FB4	LPCAT1
ISM21	2.16318e-121	0.828108	0.678	0.145	1.03197e-116	FB4	ISM2
LINC03009	2.2061e-121	0.595533	0.563	0.098	1.05244e-116	FB4	LINC03009
GNAQ	2.82924e-121	1.50764	0.95	0.386	1.34971e-116	FB4	GNAQ
ADAM9	3.68893e-121	1.05474	0.862	0.257	1.75984e-116	FB4	ADAM9
SH3PXD2B1	4.72294e-121	1.2278	0.927	0.305	2.25313e-116	FB4	SH3PXD2B
MACF1	6.60264e-121	1.77631	0.992	0.526	3.14986e-116	FB4	MACF1
ANGPT4	6.78347e-121	0.69374	0.398	0.054	3.23612e-116	FB4	ANGPT4
TBCK	9.15623e-121	0.822381	0.67	0.145	4.36807e-116	FB4	TBCK
DPH6	1.03062e-120	0.803484	0.713	0.159	4.91668e-116	FB4	DPH6
INVS1	1.03461e-120	0.94165	0.751	0.179	4.93572e-116	FB4	INVS
UBR3	1.86457e-120	0.811013	0.747	0.175	8.89511e-116	FB4	UBR3
PCCA1	2.27182e-120	0.925513	0.774	0.189	1.08379e-115	FB4	PCCA
BIRC6	3.2895e-120	1.33073	0.954	0.371	1.56929e-115	FB4	BIRC6
SLX4IP	3.587e-120	0.606624	0.556	0.1	1.71121e-115	FB4	SLX4IP
FTX1	5.69757e-120	1.55106	0.969	0.403	2.71808e-115	FB4	FTX
RBL2	7.85201e-120	0.714511	0.648	0.137	3.74588e-115	FB4	RBL2
NAV2	8.04049e-120	0.865796	0.667	0.145	3.83579e-115	FB4	NAV2
DARS1	8.15694e-120	0.943371	0.751	0.18	3.89135e-115	FB4	DARS1
CYTH3	8.49763e-120	0.685014	0.594	0.115	4.05388e-115	FB4	CYTH3
ZBTB40	9.0002e-120	0.561226	0.513	0.087	4.29364e-115	FB4	ZBTB40
ATG71	1.10104e-119	0.931419	0.759	0.184	5.25262e-115	FB4	ATG7
PHKA2	1.39931e-119	0.570667	0.502	0.084	6.67555e-115	FB4	PHKA2
TBC1D22A1	1.46756e-119	0.845654	0.774	0.188	7.00112e-115	FB4	TBC1D22A
DNAAF91	2.46074e-119	0.729559	0.602	0.115	1.17392e-114	FB4	DNAAF9
GCM11	2.68918e-119	1.05735	0.805	0.21	1.2829e-114	FB4	GCM1
RERE	3.40245e-119	1.57422	0.973	0.447	1.62317e-114	FB4	RERE
PFKFB4	3.55312e-119	0.605688	0.525	0.091	1.69505e-114	FB4	PFKFB4
ENSG000002899011	4.14457e-119	0.9197	0.782	0.182	1.97721e-114	FB4	ENSG00000289901
FAM193A	5.37799e-119	0.949688	0.797	0.213	2.56562e-114	FB4	FAM193A
FAM110B1	6.45973e-119	1.4749	0.831	0.265	3.08168e-114	FB4	FAM110B
TCF121	7.16403e-119	1.51985	0.946	0.388	3.41767e-114	FB4	TCF12
COG6	2.24483e-118	0.777928	0.713	0.167	1.07092e-113	FB4	COG6
RAPGEF6	2.85421e-118	0.712024	0.632	0.127	1.36163e-113	FB4	RAPGEF6
LARS2	3.05461e-118	0.552098	0.54	0.096	1.45723e-113	FB4	LARS2
QSOX11	3.37439e-118	1.48187	0.985	0.445	1.60979e-113	FB4	QSOX1
NEBL	3.80091e-118	0.645151	0.502	0.084	1.81326e-113	FB4	NEBL
SESTD1	4.87859e-118	1.3545	0.916	0.341	2.32738e-113	FB4	SESTD1
DIO21	4.90866e-118	1.39566	0.946	0.338	2.34173e-113	FB4	DIO2
PIBF1	5.22902e-118	0.949276	0.801	0.213	2.49456e-113	FB4	PIBF1
TNKS	5.87315e-118	1.03947	0.851	0.252	2.80184e-113	FB4	TNKS
HIP1	6.65398e-118	1.15622	0.766	0.2	3.17435e-113	FB4	HIP1
FANCC	7.10769e-118	0.741364	0.609	0.122	3.39079e-113	FB4	FANCC
BBS9	9.30046e-118	0.660899	0.617	0.12	4.43688e-113	FB4	BBS9
CCNY	1.01321e-117	1.24975	0.889	0.3	4.83364e-113	FB4	CCNY
ZZZ3	1.85779e-117	0.725038	0.567	0.107	8.86276e-113	FB4	ZZZ3
BCAR4	1.86554e-117	0.52766	0.575	0.104	8.89973e-113	FB4	BCAR4
DLG1	2.45168e-117	1.26786	0.904	0.32	1.1696e-112	FB4	DLG1
DLEU1	2.74104e-117	0.695547	0.49	0.083	1.30764e-112	FB4	DLEU1
RCOR1	2.96348e-117	1.3018	0.912	0.333	1.41376e-112	FB4	RCOR1
SMG7	3.16838e-117	0.763395	0.724	0.172	1.51151e-112	FB4	SMG7
PRORP	3.68725e-117	0.567779	0.483	0.077	1.75904e-112	FB4	PRORP
FBXW7	3.70417e-117	1.09367	0.889	0.282	1.76711e-112	FB4	FBXW7
CCNYL1	4.5073e-117	0.684531	0.59	0.117	2.15025e-112	FB4	CCNYL1
CSTPP11	6.73054e-117	0.659711	0.644	0.128	3.21087e-112	FB4	CSTPP1
DDX60L	8.41049e-117	0.844983	0.571	0.11	4.01231e-112	FB4	DDX60L
MRTFB	1.40996e-116	0.959808	0.728	0.179	6.72634e-112	FB4	MRTFB
NBAS	1.75562e-116	1.04228	0.824	0.238	8.37537e-112	FB4	NBAS
SNX25	1.83664e-116	0.690018	0.544	0.1	8.76189e-112	FB4	SNX25
BCKDHB	2.2649e-116	0.517815	0.475	0.076	1.08049e-111	FB4	BCKDHB
GOLPH3	2.75002e-116	1.02857	0.92	0.306	1.31193e-111	FB4	GOLPH3
IPO11	3.17045e-116	0.677217	0.594	0.119	1.51249e-111	FB4	IPO11
SPIDR1	3.6415e-116	1.18209	0.916	0.295	1.73722e-111	FB4	SPIDR
SUPT3H	3.95359e-116	0.853518	0.713	0.168	1.8861e-111	FB4	SUPT3H
NOTUM1	5.6251e-116	1.31449	0.816	0.229	2.68351e-111	FB4	NOTUM
EPAS11	8.03686e-116	1.65425	0.981	0.51	3.83406e-111	FB4	EPAS1
GEN1	1.08017e-115	0.526228	0.521	0.092	5.15307e-111	FB4	GEN1
DNM2	1.12492e-115	1.02559	0.805	0.226	5.36653e-111	FB4	DNM2
ANKS1A	1.85737e-115	0.757983	0.625	0.132	8.86076e-111	FB4	ANKS1A
NRF1	2.20516e-115	0.640003	0.563	0.106	1.05199e-110	FB4	NRF1
VPS54	2.35661e-115	0.684092	0.674	0.149	1.12425e-110	FB4	VPS54
LINC01278	2.85392e-115	0.828467	0.636	0.138	1.36149e-110	FB4	LINC01278
SRGAP2B	6.24044e-115	0.749508	0.605	0.128	2.97706e-110	FB4	SRGAP2B
WDPCP	6.4117e-115	0.700293	0.644	0.134	3.05877e-110	FB4	WDPCP
NECTIN4	8.90495e-115	0.608628	0.406	0.058	4.2482e-110	FB4	NECTIN4
MYO18A	8.90604e-115	0.541491	0.467	0.076	4.24871e-110	FB4	MYO18A
ZNF6091	9.39513e-115	0.991267	0.874	0.259	4.48204e-110	FB4	ZNF609
STRN	9.81677e-115	0.749853	0.724	0.174	4.68319e-110	FB4	STRN
GLI3	1.17917e-114	1.04182	0.782	0.219	5.62536e-110	FB4	GLI3
TANC11	1.83556e-114	0.903221	0.659	0.145	8.75674e-110	FB4	TANC1
NFXL1	8.33845e-114	0.60605	0.54	0.1	3.97794e-109	FB4	NFXL1
HELZ	1.22184e-113	1.13846	0.889	0.294	5.82891e-109	FB4	HELZ
PPP6R3	1.36961e-113	1.13699	0.92	0.318	6.53388e-109	FB4	PPP6R3
NR2C2	1.9097e-113	0.672794	0.64	0.137	9.1104e-109	FB4	NR2C2
BTAF1	2.19515e-113	0.890492	0.751	0.193	1.04722e-108	FB4	BTAF1
FAR1	2.39841e-113	0.88526	0.759	0.2	1.14419e-108	FB4	FAR1
VPS8	3.15041e-113	0.709696	0.674	0.15	1.50293e-108	FB4	VPS8
CPM	3.45101e-113	0.500626	0.479	0.079	1.64634e-108	FB4	CPM
PRKCZ	3.60342e-113	0.650888	0.563	0.109	1.71905e-108	FB4	PRKCZ
SH3D191	4.82041e-113	0.962296	0.797	0.218	2.29962e-108	FB4	SH3D19
ZNRF2	8.10866e-113	0.596004	0.471	0.078	3.86832e-108	FB4	ZNRF2
IL2RB	4.09715e-112	0.53664	0.456	0.073	1.95459e-107	FB4	IL2RB
KCNIP4	4.94987e-112	0.826945	0.425	0.064	2.36138e-107	FB4	KCNIP4
EVI5	8.64302e-112	1.26043	0.92	0.355	4.12324e-107	FB4	EVI5
USP34	9.46193e-112	1.24522	0.935	0.357	4.51391e-107	FB4	USP34
ENSG000002249051	1.08711e-111	0.737831	0.628	0.127	5.18616e-107	FB4	ENSG00000224905
PREP	1.24413e-111	0.77197	0.648	0.146	5.93523e-107	FB4	PREP
TRIM33	1.32117e-111	0.989569	0.858	0.263	6.30279e-107	FB4	TRIM33
HEATR5B	1.49445e-111	0.599167	0.548	0.103	7.12942e-107	FB4	HEATR5B
CLASP1	1.61809e-111	0.748497	0.728	0.175	7.71925e-107	FB4	CLASP1
NF1	1.95316e-111	1.16949	0.916	0.325	9.31777e-107	FB4	NF1
ANO10	2.32886e-111	0.818924	0.67	0.158	1.111e-106	FB4	ANO10
HLA-G1	3.14084e-111	1.23361	0.95	0.332	1.49837e-106	FB4	HLA-G
DIS3L2	3.71614e-111	0.765411	0.644	0.143	1.77282e-106	FB4	DIS3L2
FLT11	4.10241e-111	1.99581	0.912	0.36	1.9571e-106	FB4	FLT1
DENND4C	7.53869e-111	0.90256	0.759	0.199	3.59641e-106	FB4	DENND4C
RASSF8	1.01283e-110	1.13876	0.789	0.234	4.83183e-106	FB4	RASSF8
QKI	1.2528e-110	1.45078	0.985	0.506	5.97661e-106	FB4	QKI
PUM2	1.91471e-110	1.06312	0.893	0.298	9.1343e-106	FB4	PUM2
ST7	2.15638e-110	0.705665	0.644	0.145	1.02872e-105	FB4	ST7
SLC38A9	5.62172e-110	0.91199	0.686	0.166	2.6819e-105	FB4	SLC38A9
GSE1	8.039e-110	1.29117	0.923	0.354	3.83508e-105	FB4	GSE1
GBF1	1.48617e-109	0.938468	0.843	0.26	7.08994e-105	FB4	GBF1
WWTR11	1.52027e-109	1.12248	0.904	0.311	7.25259e-105	FB4	WWTR1
MSANTD2	1.77007e-109	0.515396	0.467	0.079	8.4443e-105	FB4	MSANTD2
HPCAL1	2.27634e-109	0.654725	0.579	0.116	1.08595e-104	FB4	HPCAL1
RELCH	2.66283e-109	0.607064	0.536	0.102	1.27033e-104	FB4	RELCH
MED23	9.0048e-109	0.568344	0.567	0.113	4.29583e-104	FB4	MED23
FMR1	1.19762e-108	1.03625	0.877	0.291	5.71336e-104	FB4	FMR1
EIF2AK3	1.58202e-108	0.763128	0.674	0.158	7.54721e-104	FB4	EIF2AK3
VPS13B1	1.75306e-108	1.08051	0.889	0.28	8.36313e-104	FB4	VPS13B
JMJD1C1	1.89157e-108	1.53003	0.977	0.497	9.02392e-104	FB4	JMJD1C
FAM219A	4.05239e-108	0.532514	0.479	0.083	1.93323e-103	FB4	FAM219A
ENSG00000227486	5.24756e-108	0.581557	0.452	0.073	2.5034e-103	FB4	ENSG00000227486
MAGI21	7.17041e-108	1.62866	0.724	0.204	3.42072e-103	FB4	MAGI2
EPS15	1.50312e-107	0.844133	0.801	0.221	7.17079e-103	FB4	EPS15
MTHFD1L	1.61771e-107	1.48295	0.977	0.452	7.71742e-103	FB4	MTHFD1L
GRB21	1.89585e-107	1.30892	0.969	0.432	9.04433e-103	FB4	GRB2
FTO1	1.96284e-107	0.84215	0.778	0.206	9.36395e-103	FB4	FTO
CRY11	2.95097e-107	0.94401	0.755	0.199	1.40779e-102	FB4	CRY1
GPD2	4.4964e-107	0.618678	0.548	0.108	2.14505e-102	FB4	GPD2
GTF2I	6.69553e-107	1.13747	0.793	0.246	3.19417e-102	FB4	GTF2I
DENND2A	8.52137e-107	0.838261	0.64	0.148	4.0652e-102	FB4	DENND2A
RAB6A	8.886e-107	1.04837	0.889	0.308	4.23915e-102	FB4	RAB6A
RASSF3	8.98458e-107	0.674959	0.651	0.148	4.28618e-102	FB4	RASSF3
PARN	1.03364e-106	0.691776	0.686	0.164	4.9311e-102	FB4	PARN
FGD6	1.14028e-106	0.773436	0.625	0.14	5.43984e-102	FB4	FGD6
FHIT	1.41781e-106	0.7073	0.621	0.129	6.76381e-102	FB4	FHIT
EPN2	2.72645e-106	1.06412	0.897	0.318	1.30068e-101	FB4	EPN2
TPD521	3.02811e-106	0.705233	0.651	0.146	1.44459e-101	FB4	TPD52
TSC22D1	3.88218e-106	1.57609	0.973	0.487	1.85203e-101	FB4	TSC22D1
PLEKHA5	4.93793e-106	1.46988	0.95	0.432	2.35569e-101	FB4	PLEKHA5
COL4A1	1.08107e-105	1.41412	1	0.797	5.15736e-101	FB4	COL4A1
RPSA2	1.31665e-105	0.521886	0.46	0.076	6.28119e-101	FB4	RPSA2
KLF5	1.64453e-105	0.674695	0.613	0.132	7.84539e-101	FB4	KLF5
AKAP10	1.64936e-105	0.694534	0.594	0.127	7.86844e-101	FB4	AKAP10
CARMIL1	2.46224e-105	0.704793	0.598	0.13	1.17464e-100	FB4	CARMIL1
EEFSEC	3.02656e-105	0.65922	0.602	0.129	1.44385e-100	FB4	EEFSEC
CDK8	3.4138e-105	0.630332	0.536	0.104	1.62859e-100	FB4	CDK8
R3HDM1	3.99126e-105	0.760135	0.69	0.168	1.90407e-100	FB4	R3HDM1
NIBAN2	5.07198e-105	0.523634	0.517	0.096	2.41964e-100	FB4	NIBAN2
R3HCC1L	9.78926e-105	0.655213	0.598	0.13	4.67006e-100	FB4	R3HCC1L
SERTAD2	1.0818e-104	0.669361	0.659	0.155	5.16085e-100	FB4	SERTAD2
GALK2	1.34049e-104	0.773211	0.682	0.169	6.39496e-100	FB4	GALK2
NCOA3	1.45169e-104	0.919316	0.87	0.276	6.92541e-100	FB4	NCOA3
FRS2	1.96762e-104	0.908682	0.797	0.231	9.38672e-100	FB4	FRS2
TPD52L1	2.56141e-104	0.602314	0.54	0.106	1.22195e-99	FB4	TPD52L1
DOCK9	2.84248e-104	0.651868	0.544	0.107	1.35603e-99	FB4	DOCK9
CAMSAP2	3.40499e-104	0.980822	0.843	0.271	1.62438e-99	FB4	CAMSAP2
NUP153	4.82788e-104	0.997875	0.82	0.256	2.30319e-99	FB4	NUP153
PDS5A	5.08658e-104	1.02363	0.897	0.312	2.42661e-99	FB4	PDS5A
MFAP51	5.99303e-104	0.788566	0.816	0.223	2.85904e-99	FB4	MFAP5
ZMYND8	1.79222e-103	1.04523	0.916	0.336	8.54997e-99	FB4	ZMYND8
ARIH11	2.08699e-103	1.15529	0.946	0.38	9.95618e-99	FB4	ARIH1
PTPN4	2.51013e-103	0.714768	0.571	0.121	1.19748e-98	FB4	PTPN4
CERS5	2.5978e-103	0.789742	0.743	0.203	1.2393e-98	FB4	CERS5
NUMB	3.01725e-103	1.01843	0.862	0.3	1.43941e-98	FB4	NUMB
TDRD3	3.02831e-103	0.58022	0.567	0.116	1.44468e-98	FB4	TDRD3
COBL	3.86608e-103	0.597197	0.479	0.085	1.84435e-98	FB4	COBL
HERC1	4.33615e-103	0.903518	0.801	0.233	2.0686e-98	FB4	HERC1
CSNK1G1	7.17893e-103	0.791263	0.697	0.175	3.42478e-98	FB4	CSNK1G1
FSTL31	8.43198e-103	1.45127	0.989	0.563	4.02256e-98	FB4	FSTL3
CUX11	1.06204e-102	1.5307	0.989	0.561	5.06659e-98	FB4	CUX1
SYNE21	2.05674e-102	1.40642	0.996	0.49	9.8119e-98	FB4	SYNE2
UBE2Q2	2.07848e-102	1.0131	0.847	0.281	9.91561e-98	FB4	UBE2Q2
TRAK1	2.14326e-102	0.644275	0.655	0.151	1.02246e-97	FB4	TRAK1
ZNF410	2.87848e-102	0.52643	0.498	0.092	1.37321e-97	FB4	ZNF410
EFCAB2	3.38266e-102	0.767068	0.693	0.173	1.61373e-97	FB4	EFCAB2
CREB3L2	3.49424e-102	1.22584	0.92	0.382	1.66696e-97	FB4	CREB3L2
ESRP1	4.08645e-102	0.573712	0.575	0.119	1.94948e-97	FB4	ESRP1
MKLN11	4.93221e-102	1.03291	0.908	0.335	2.35296e-97	FB4	MKLN1
STAG11	5.35388e-102	1.31589	0.962	0.426	2.55412e-97	FB4	STAG1
PPP3R1	5.8639e-102	0.797363	0.72	0.188	2.79743e-97	FB4	PPP3R1
BTBD10	8.43438e-102	0.628273	0.628	0.142	4.0237e-97	FB4	BTBD10
LCORL	9.38167e-102	0.54389	0.559	0.114	4.47562e-97	FB4	LCORL
GATA31	9.60263e-102	1.07013	0.908	0.318	4.58103e-97	FB4	GATA3
COL4A2	1.79549e-101	1.27569	1	0.802	8.56556e-97	FB4	COL4A2
CHD2	2.0371e-101	1.1645	0.916	0.362	9.71819e-97	FB4	CHD2
MSH3	2.39461e-101	0.772537	0.667	0.167	1.14237e-96	FB4	MSH3
PARP8	2.66829e-101	0.682679	0.502	0.095	1.27293e-96	FB4	PARP8
[truncated: 659 more rows]

## Sheet: Table S5
Table S5. Results of DEG analyses both within FB subtype and across the entire cell types.
Gene	p_val	avg_log2FC	pct.1	pct.2	p_val_adj	cluster
LAIR2	0	3.46271	0.756	0.272	0	benign
H19	0	2.62966	0.741	0.341	0	benign
HLA-G	0	2.53834	0.677	0.301	0	benign
FSTL3	0	2.50795	0.851	0.608	0	benign
HPGD	0	2.17171	0.579	0.213	0	benign
NOTUM	0	2.14839	0.537	0.176	0	benign
EGR1	0	2.12302	0.877	0.333	0	malignant
ZFP36	0	2.07961	0.696	0.14	0	malignant
PEG10	0	2.024	0.991	0.645	0	malignant
KRT19	0	2.01817	0.854	0.723	0	benign
ATF3	0	1.92893	0.787	0.314	0	malignant
HTRA4	0	1.91139	0.558	0.215	0	benign
CLIC3	0	1.82432	0.692	0.337	0	benign
MMP2	0	1.82192	0.835	0.68	0	benign
SNHG5	0	1.79095	0.835	0.326	0	malignant
IFI27	1.2993499	1.77702	0.447	0.173	5.377359963	benign
NR4A1	0	1.71629	0.681	0.2	0	malignant
KLF2	0	1.70267	0.764	0.283	0	malignant
JUN	0	1.65766	0.891	0.425	0	malignant
JPT1	5.1662876	1.60449	0.769	0.606	2.138068163	benign
COTL1	0	1.60306	0.711	0.487	0	benign
QSOX1	2.7077548	1.601	0.677	0.444	1.120604358	benign
FOSB	0	1.59784	0.916	0.554	0	malignant
FLT1	1.6477677	1.58957	0.605	0.363	6.819286982	benign
TPM1	0	1.57553	0.933	0.871	0	benign
BCYRN1	1.1135793	1.56989	0.489	0.112	4.608547987	malignant
PPP1R14B	0	1.56174	0.781	0.61	0	benign
MFAP5	0	1.55544	0.515	0.207	0	benign
CCN1	0	1.55072	0.824	0.422	0	malignant
FOS	0	1.54847	0.984	0.788	0	malignant
C12orf75	1.8939783	1.50752	0.622	0.356	7.838229429	benign
KRT8	3.7512847	1.5024	0.874	0.823	1.552469204	benign
PAGE4	0	1.47663	0.9	0.367	0	malignant
ASCL2	1.3029333	1.4599	0.492	0.198	5.392189720	benign
NFKBIA	0	1.45239	0.655	0.313	0	malignant
KRT18	0	1.41127	0.949	0.931	0	benign
SLC16A3	1.0617753	1.40773	0.672	0.439	4.394157324	benign
CCN2	0	1.40573	0.793	0.318	0	malignant
EFNA1	8.5000005	1.38846	0.501	0.21	3.517725233	benign
JUNB	0	1.37214	0.847	0.444	0	malignant
PGF	6.5169777	1.36877	0.716	0.581	2.697051235	benign
ISG15	7.8845164	1.3658	0.619	0.377	3.263007128	benign
RALBP1	2.7111565	1.34222	0.662	0.503	1.122012132	benign
NFKBIZ	0	1.3365	0.567	0.191	0	malignant
CGB3	0	1.32152	0.387	0.068	0	benign
TIMP2	2.6049362	1.31682	0.628	0.394	1.078052856	benign
SRI	4.4914570	1.31129	0.699	0.561	1.858789480	benign
TFPI	1.0856497	1.28649	0.796	0.734	4.49296144	benign
RPS26	0	1.27335	0.953	0.733	0	malignant
PLAC8	0	1.27107	0.415	0.104	0	benign
HIST1H4C	1.0765783	1.26343	0.714	0.51	4.455419690	malignant
DUSP1	0	1.2597	0.755	0.389	0	malignant
ISM2	2.8242523	1.24021	0.362	0.117	1.168816847	benign
SOCS3	1.4278302	1.23678	0.561	0.214	5.909075393	malignant
KLF4	0	1.22914	0.633	0.264	0	malignant
IER3	0	1.22421	0.74	0.391	0	malignant
CDKN1C	7.2226386	1.2238	0.345	0.187	2.989089004	benign
HGF	0	1.20569	0.849	0.356	0	malignant
PRSS8	7.6693838	1.19667	0.389	0.122	3.173974526	benign
THBS1	6.2921305	1.1929	0.541	0.156	2.603998219	malignant
DNAJB1	0	1.18022	0.666	0.322	0	malignant
C15orf48	2.3102062	1.17675	0.322	0.105	9.560788639	benign
HSPA1B	6.0464540	1.17646	0.54	0.195	2.502325028	malignant
ADAM12	2.3811447	1.17287	0.609	0.363	9.854367425	benign
AIF1L	1.5521770	1.16943	0.471	0.209	6.423684804	benign
HES1	9.5756332	1.1639	0.468	0.127	3.96287582	malignant
TMSB10	0	1.15317	0.996	0.994	0	benign
LY6K	8.368253	1.1253	0.444	0.205	3.463201579	benign
HSPA1A	6.2760620	1.12451	0.67	0.328	2.59734826	malignant
ZFP36L2	3.1251933	1.11144	0.649	0.303	1.293361284	malignant
ADAM19	1.6949818	1.11017	0.319	0.103	7.014682388	benign
ITGA5	3.7070806	1.10643	0.581	0.404	1.534175328	benign
MAFF	7.8336717	1.09609	0.546	0.239	3.241965058	malignant
ITM2B	1.3800496	1.09388	0.891	0.864	5.711335380	benign
RPS29	0	1.09282	0.997	0.949	0	malignant
GAPDH	0	1.08994	0.986	0.988	0	benign
CCNE1	1.2384643	1.07638	0.607	0.544	5.125384828	benign
MMP15	1.3862447	1.07523	0.298	0.085	5.73697397	benign
MT1H	2.1809830	1.07461	0.403	0.23	9.025998187	benign
COL14A1	0	1.07135	0.823	0.374	0	malignant
VGLL3	6.4247160	1.0619	0.454	0.259	2.658868738	benign
EVA1B	1.0092828	1.05359	0.679	0.507	4.176917075	benign
SH3BP5	1.0132058	1.05266	0.51	0.27	4.193152254	benign
BTG2	1.322735	1.04755	0.461	0.116	5.474139595	malignant
GADD45B	1.8571563	1.04609	0.517	0.185	7.685841682	malignant
PTPRF	4.625641	1.04402	0.5	0.315	1.914321593	benign
PNRC1	2.4156463	1.03666	0.665	0.353	9.997152625	malignant
FILIP1L	9.3290592	1.0268	0.486	0.134	3.860831189	malignant
FKBP1A	1.2992810	1.01139	0.625	0.449	5.377074584	benign
LY6E	3.8079828	1.01006	0.861	0.829	1.57593369	benign
PLA2G16	8.3503278	1.00479	0.391	0.159	3.455783196	benign
CXCL8	2.7045445	0.995076	0.281	0.036	1.119275768	malignant
ANXA4	8.2186643	0.985135	0.419	0.172	3.401294244	benign
RPS27L	4.9699268	0.981849	0.782	0.72	2.056804219	benign
GLRX	9.4572598	0.9755	0.436	0.232	3.913886982	benign
RHOB	3.9958126	0.966204	0.616	0.331	1.653667058	malignant
COL6A3	0	0.961058	0.754	0.29	0	malignant
CGA	2.1920967	0.958938	0.979	0.994	9.071992377	benign
HAPLN3	1.867416	0.955375	0.373	0.16	7.728301932	benign
AP002956	1.0133928	0.949387	0.339	0.09	4.193926299	benign
SLCO4A1	1.4313578	0.940229	0.353	0.094	5.923674433	benign
EFHD2	2.3363527	0.936507	0.432	0.187	9.668995762	benign
TUBA1C	1.8003576	0.929594	0.775	0.753	7.450779997	benign
CAPG	2.0442418	0.923486	0.38	0.114	8.460094852	benign
SDF2L1	2.3355307	0.91929	0.497	0.316	9.665593875	benign
TSPO	1.0329893	0.918827	0.648	0.499	4.275026538	benign
IER2	0	0.918169	0.913	0.655	0	malignant
COL1A2	0	0.91521	0.987	0.454	0	malignant
DIO2	6.2082513	0.913632	0.476	0.295	2.569284803	benign
VASP	6.7740560	0.907562	0.475	0.274	2.80344310	benign
SERPINE1	4.0439565	0.907491	0.501	0.202	1.673591427	malignant
ABCA7	3.7239699	0.905919	0.327	0.07	1.541164975	benign
SERTAD1	6.8515670	0.903625	0.514	0.216	2.835521018	malignant
DLK1	0	0.903382	0.994	0.439	0	malignant
CXCL14	1.5546906	0.898607	0.779	0.343	6.434087356	malignant
STC1	6.2611357	0.89518	0.577	0.214	2.591171017	malignant
GPX4	1.360029	0.894832	0.85	0.799	5.628480705	benign
RPS27	0	0.893181	0.999	0.978	0	malignant
S100A11	6.9709772	0.892024	0.985	0.988	2.884938950	benign
AREG	1.3492353	0.888806	0.296	0.091	5.583810682	malignant
VCAN	0	0.8865	0.88	0.396	0	malignant
ARID3A	3.633076	0.884542	0.713	0.635	1.50354856	benign
ADGRG6	3.9525317	0.883282	0.272	0.075	1.635755264	benign
RPL31	0	0.878009	0.97	0.839	0	malignant
TRIB1	7.6919260	0.868713	0.366	0.085	3.183303595	malignant
COL15A1	6.2590716	0.864482	0.748	0.347	2.590316786	malignant
TYMP	1.5511453	0.863514	0.543	0.274	6.419415026	benign
COL1A1	0	0.862668	0.99	0.473	0	malignant
HLA-B	9.3051593	0.86199	0.727	0.34	3.850940177	malignant
NAP1L1	0	0.859808	0.892	0.67	0	malignant
IFITM2	1.0695323	0.859108	0.634	0.278	4.426259712	malignant
CLTB	3.6715718	0.847737	0.568	0.438	1.519480003	benign
MFSD12	2.0555070	0.846515	0.385	0.181	8.506715756	benign
GATA2	2.6301547	0.84531	0.405	0.213	1.08848954	benign
MT1E	2.3553336	0.843562	0.536	0.427	9.747548196	benign
NR2F1	2.6626417	0.839061	0.577	0.228	1.101934292	malignant
TNNI2	1.385986	0.836151	0.353	0.2	5.735903475	benign
MCL1	8.7964393	0.828734	0.706	0.452	3.640406418	malignant
COL5A2	2.9449704	0.826579	0.779	0.362	1.218776040	malignant
AC011462	8.7695363	0.823677	0.494	0.224	3.629272624	benign
AES	2.596230	0.8226	0.628	0.445	1.074449854	benign
RND3	1.4867349	0.82025	0.539	0.237	6.152852527	malignant
CCDC80	2.743839	0.815629	0.491	0.246	1.135537830	malignant
PEG3	3.4605050	0.810235	0.873	0.543	1.432130030	malignant
PHLDA1	1.3183272	0.809463	0.502	0.203	5.455897256	malignant
PLAGL1	8.6852002	0.801168	0.8	0.419	3.594370139	malignant
B2M	1.3079936	0.800741	0.944	0.969	5.413131776	benign
CEBPD	4.1395383	0.799098	0.846	0.653	1.713147963	malignant
CYBA	4.4259430	0.791229	0.385	0.117	1.831676549	benign
NRIP1	4.0624470	0.791073	0.447	0.346	1.681243719	benign
BTG1	1.471165	0.79042	0.8	0.524	6.088416932	malignant
CTSL	6.4833769	0.789677	0.707	0.68	2.683145549	benign
TAGLN2	1.0183588	0.789551	0.768	0.731	4.214478128	benign
SLC38A2	9.4933009	0.789448	0.69	0.441	3.92880261	malignant
TNFAIP2	1.0434294	0.782941	0.305	0.085	4.31823264	benign
CENPX	5.1175708	0.777384	0.536	0.4	2.117906707	benign
BRI3	1.9262102	0.777195	0.82	0.776	7.971620984	benign
CD55	4.556515	0.777174	0.438	0.282	1.885713786	benign
HSPG2	6.8442073	0.776685	0.39	0.27	2.832475225	benign
DSP	6.9189057	0.770507	0.501	0.427	2.86338915	benign
CALR	6.235710	0.768868	0.908	0.906	2.580648629	benign
EGR2	2.0011678	0.765553	0.287	0.029	8.281833224	malignant
PPP1R15A	1.2889505	0.765356	0.678	0.412	5.334321714	malignant
NLRP2	6.4189188	0.762252	0.383	0.185	2.656469560	benign
IL6ST	1.3828670	0.760606	0.818	0.542	5.722995226	malignant
MME	4.2563759	0.759495	0.676	0.394	1.761501194	malignant
IGFBP3	1.863357	0.754789	0.803	0.765	7.711503643	benign
KLF6	3.791622	0.75473	0.801	0.554	1.569162817	malignant
CTHRC1	2.183019	0.753944	0.352	0.221	9.034424790	benign
RPL37A	0	0.753083	0.997	0.973	0	malignant
CCNL1	2.3083520	0.75245	0.654	0.4	9.553115163	malignant
PPM1N	3.2614315	0.751899	0.281	0.083	1.349743460	benign
ACTA2	3.3877024	0.750446	0.52	0.173	1.402000652	malignant
COL3A1	0	0.748755	0.993	0.486	0	malignant
IFITM3	5.2749619	0.74611	0.95	0.704	2.183043019	malignant
MAF	4.4878130	0.743933	0.508	0.192	1.857281433	malignant
FHL2	7.0832872	0.74201	0.383	0.199	2.931418415	benign
PHACTR2	2.2818599	0.733203	0.721	0.475	9.443477599	malignant
GATA3	1.0796709	0.729591	0.48	0.364	4.468218339	benign
IMPA2	7.0360624	0.724313	0.536	0.501	2.911874460	benign
LMCD1	3.1137010	0.723183	0.481	0.201	1.288605170	malignant
EMP1	9.2161273	0.719348	0.348	0.081	3.814094289	malignant
COL5A1	5.2156595	0.717225	0.809	0.414	2.158500717	malignant
NCOA7	2.2646975	0.716396	0.404	0.144	9.372450766	malignant
AC211433	2.3187860	0.715464	0.275	0.061	9.596295945	benign
RPS25	0	0.715067	0.98	0.884	0	malignant
OAZ1	1.1116178	0.714926	0.87	0.858	4.600430404	benign
IFI6	2.4298119	0.713254	0.619	0.57	1.005577686	benign
MT-ND5	7.3605282	0.711313	0.864	0.903	3.046154599	benign
CD151	6.6499599	0.710266	0.632	0.482	2.752085934	benign
HTRA1	7.5813690	0.710094	0.294	0.116	3.137549590	benign
HLA-A	1.4706628	0.707158	0.348	0.252	6.086338229	benign
HSPB6	2.084136	0.705767	0.545	0.224	8.625197453	malignant
RPL38	0	0.704579	0.98	0.884	0	malignant
CLDN7	1.7659486	0.69733	0.403	0.251	7.308378364	benign
FAM89A	4.1269305	0.694918	0.432	0.276	1.707930214	benign
CDKN1A	1.3108900	0.694578	0.459	0.201	5.42511830	malignant
MAP1B	8.2748383	0.693833	0.563	0.258	3.424541834	malignant
CFD	5.7730116	0.693833	0.264	0.19	2.389160874	benign
MTATP6P1	1.3500957	0.692525	0.913	0.761	5.587371243	malignant
PRDX1	1.0314637	0.690903	0.828	0.849	4.268712546	benign
HTRA3	3.9716635	0.68344	0.464	0.167	1.643672960	malignant
CSRP1	4.8155450	0.681505	0.492	0.35	1.992913316	benign
PIM3	1.1523900	0.681266	0.459	0.337	4.769166305	benign
ARHGDIB	7.6383016	0.679246	0.421	0.278	3.161111154	benign
RPS28	0	0.678882	0.999	0.971	0	malignant
MAN1A2	1.2383788	0.678796	0.516	0.44	5.125030926	benign
EPAS1	1.8722510	0.678072	0.606	0.541	7.748310955	benign
ATP5ME	6.9557036	0.676565	0.829	0.601	2.878617939	malignant
ARID5B	1.3530463	0.675236	0.639	0.414	5.599582402	malignant
GRB2	3.4551652	0.673124	0.524	0.428	1.429920149	benign
CORO1B	2.223281	0.670922	0.367	0.189	9.201048879	benign
SON	1.2115215	0.667186	0.781	0.548	5.013881974	malignant
DNAJB4	1.9658805	0.666762	0.39	0.128	8.135796547	malignant
RPL18A	0	0.666203	0.982	0.991	0	benign
GJA1	6.8600253	0.661094	0.661	0.323	2.839021492	malignant
TCF7L2	5.9357368	0.660828	0.432	0.344	2.456504704	benign
VEGFA	3.1811722	0.65992	0.489	0.208	1.316528124	malignant
ANXA2	2.506842	0.659436	0.866	0.887	1.037456619	benign
PDIA6	4.7082723	0.65934	0.843	0.843	1.948518502	benign
BZW2	8.3035516	0.656928	0.662	0.661	3.436424836	benign
THY1	4.9326243	0.656174	0.515	0.219	2.041366568	malignant
MT1F	1.2109200	0.655801	0.306	0.118	5.011392794	benign
MSX1	4.4073364	0.655781	0.353	0.084	1.823976192	malignant
BAMBI	1.203465	0.651751	0.538	0.271	4.980540582	malignant
TMED10	1.2557503	0.648666	0.639	0.57	5.196923012	benign
HINT1	1.1449237	0.64858	0.823	0.855	4.738266859	benign
CD248	4.7011102	0.646132	0.584	0.269	1.945554489	malignant
ADAMTS1	1.5495806	0.644939	0.804	0.617	6.41293961	malignant
PLAC9	1.7161678	0.643304	0.764	0.377	7.102360536	malignant
GPRC5A	7.9215986	0.642345	0.359	0.112	3.278353594	malignant
DDX21	6.7771424	0.640245	0.692	0.453	2.804720400	malignant
P4HB	5.5155369	0.639732	0.854	0.821	2.28260495	benign
XAGE2	3.7889553	0.639673	0.564	0.542	1.568059154	benign
C8orf31	6.7735213	0.633779	0.251	0.043	2.803221823	benign
KCNE4	7.4720230	0.63316	0.329	0.094	3.092296725	malignant
HAS2	2.7326888	0.632734	0.374	0.129	1.130923282	malignant
COX7C	8.106150	0.632558	0.909	0.739	3.354730243	malignant
RPS21	0	0.631147	0.993	0.932	0	malignant
EIF5A	1.4198205	0.630361	0.691	0.636	5.875927193	benign
SSR4	1.4253474	0.630096	0.771	0.735	5.898800223	benign
TFRC	6.302927	0.629284	0.493	0.261	2.60846640	malignant
KIF21A	6.0060722	0.62888	0.339	0.176	2.485612993	benign
HMGCS1	7.401633	0.626879	0.494	0.267	3.063165875	malignant
PDLIM3	1.7831852	0.626392	0.32	0.102	7.379711975	malignant
CYP11A1	7.6098296	0.623275	0.389	0.253	3.149327996	benign
DSC2	2.5334102	0.621638	0.395	0.257	1.048451830	benign
PERP	1.2334702	0.621509	0.498	0.421	5.104716506	benign
MT1X	2.3694922	0.619515	0.321	0.154	9.806143737	benign
DNAJA1	2.7606233	0.617449	0.833	0.632	1.14248398	malignant
COL4A1	7.7082140	0.616819	0.816	0.802	3.190044373	benign
DMKN	1.1756436	0.616189	0.352	0.128	4.865401436	malignant
APOC1	6.5969817	0.613924	0.565	0.398	2.730160900	benign
MARCKS	2.6536522	0.613657	0.717	0.384	1.098213965	malignant
CLEC11A	3.374482	0.611839	0.419	0.253	1.396529420	benign
NDUFB1	5.8294844	0.611775	0.558	0.314	2.412532142	malignant
BDKRB1	1.9147856	0.609663	0.334	0.098	7.924340386	malignant
SELENOP	3.5159380	0.608851	0.595	0.306	1.455070955	malignant
RPL22	5.3002893	0.608325	0.948	0.808	2.193524732	malignant
BCAP31	8.3149057	0.607272	0.532	0.444	3.441123757	benign
PPARG	1.713588	0.606414	0.346	0.173	7.091684389	benign
TGFBR3	2.6029972	0.606227	0.644	0.424	1.077250422	malignant
DNMT1	1.0598997	0.604842	0.645	0.388	4.386395217	malignant
MAN1A1	7.8666263	0.603932	0.549	0.267	3.255603318	malignant
LHFPL6	4.9617568	0.602124	0.323	0.125	2.053423075	benign
NR6A1	1.0318159	0.59748	0.395	0.261	4.270170165	benign
PYGL	2.9235058	0.59651	0.32	0.121	1.209892894	benign
UPP1	2.8974486	0.594976	0.419	0.262	1.199109142	benign
TOP2A	4.6612156	0.592624	0.443	0.331	1.929044109	malignant
SYT8	1.6339822	0.591757	0.28	0.102	6.762235699	benign
AC140912	2.217578	0.590954	0.27	0.062	9.177447223	malignant
CDC37	6.6141335	0.589974	0.547	0.444	2.737259185	benign
LIMA1	1.1357069	0.5894	0.559	0.533	4.700123155	benign
FADS1	4.405803	0.585161	0.541	0.303	1.823341642	malignant
TNFAIP6	2.2118436	0.584743	0.335	0.104	9.153714845	malignant
ATP1B1	8.2727117	0.583968	0.619	0.322	3.423661753	malignant
DIPK2A	1.5694722	0.583727	0.504	0.214	6.49526100	malignant
TSTA3	5.5435833	0.583182	0.384	0.194	2.294211949	benign
ZEB2	3.1677256	0.579166	0.541	0.259	1.310963267	malignant
RPS3A	2.5188035	0.578604	0.959	0.983	1.042406852	benign
MIR22HG	1.7973403	0.576206	0.39	0.162	7.438292938	malignant
NFIB	1.2332479	0.575927	0.432	0.16	5.103796509	malignant
CHCHD10	1.8503862	0.575922	0.482	0.327	7.657823318	benign
MFAP4	1.6684399	0.575669	0.676	0.297	6.904838635	malignant
FAM133B	2.2779779	0.574122	0.515	0.295	9.427411730	malignant
ATP6V1F	1.6029027	0.573943	0.576	0.493	6.633612968	benign
CSTB	6.8422257	0.573236	0.672	0.642	2.831655108	benign
PFN1	1.7687788	0.573015	0.892	0.925	7.320091186	benign
RPS17	4.0297335	0.572508	0.731	0.472	1.667705219	malignant
MYADM	3.7670977	0.57248	0.567	0.352	1.559013388	malignant
DEK	2.7413693	0.571607	0.761	0.538	1.134515707	malignant
PCDH10	1.2210298	0.571088	0.557	0.26	5.05323222	malignant
OLFML3	9.1801599	0.568875	0.576	0.275	3.799209202	malignant
LAMA2	6.0446646	0.567143	0.552	0.257	2.501584477	malignant
IRF1	3.4482314	0.567026	0.356	0.175	1.427050573	malignant
APRT	9.6094688	0.56618	0.61	0.548	3.976878694	benign
PFKP	1.0822516	0.566178	0.329	0.159	4.478898393	benign
PDIA4	1.1383194	0.565659	0.546	0.46	4.710935143	benign
PABPC1	4.5815409	0.565619	0.898	0.733	1.89607071	malignant
COL16A1	7.0603033	0.5646	0.473	0.204	2.921906543	malignant
GALNT2	2.8921666	0.563402	0.362	0.24	1.196923188	benign
SH3BGRL3	1.8582967	0.563289	0.628	0.546	7.690561158	benign
NME4	3.6701170	0.561442	0.623	0.381	1.518877954	malignant
ADAM15	8.3337570	0.560767	0.278	0.1	3.448925353	benign
ZFAS1	2.2541844	0.560455	0.867	0.689	9.32894227	malignant
FAM49B	1.5078049	0.560381	0.394	0.211	6.240050737	benign
CHRDL2	3.4921564	0.56	0.289	0.061	1.445228940	malignant
DCN	8.0855520	0.559017	0.921	0.412	3.34620570	malignant
F3	1.6266875	0.558806	0.494	0.226	6.732046528	malignant
RFK	7.0751143	0.55842	0.359	0.208	2.928036057	benign
PLPP3	3.7971978	0.558232	0.557	0.294	1.571470310	malignant
TTC3	3.8888744	0.557279	0.708	0.521	1.60941070	malignant
ENAH	8.7729740	0.557013	0.514	0.292	3.630695303	malignant
PPP1CA	7.1485159	0.556149	0.598	0.534	2.958413323	benign
CSRNP1	1.5995925	0.555166	0.337	0.141	6.619913724	malignant
PITX2	5.0295845	0.554929	0.607	0.305	2.081493578	malignant
GJA5	4.3383560	0.55474	0.346	0.203	1.795428665	benign
PARK7	5.1101846	0.553554	0.773	0.756	2.114849932	benign
SMC4	6.7602760	0.550073	0.564	0.39	2.797740229	malignant
CTNNB1	3.508168	0.549631	0.63	0.396	1.451855373	malignant
C1QTNF6	4.7775004	0.548083	0.415	0.321	1.977168556	benign
SPCS3	2.2923343	0.547089	0.552	0.477	9.486825537	benign
EGFL6	5.8160079	0.546181	0.812	0.376	2.406954886	malignant
CCNB1	3.7219745	0.545889	0.516	0.465	1.540339149	benign
HSP90AA1	1.4829906	0.544119	0.989	0.939	6.137356664	malignant
SDCBP	1.1388916	0.543895	0.546	0.462	4.713303265	benign
COL27A1	4.2288722	0.543318	0.325	0.236	1.750118772	benign
TNNT2	7.8710847	0.542895	0.414	0.173	3.257448408	malignant
BCAR4	4.645782	0.540538	0.257	0.087	1.922656947	benign
NBDY	3.345411	0.538505	0.47	0.365	1.384498413	benign
PKM	5.2522424	0.537878	0.726	0.739	2.173640548	benign
NDUFA3	3.1131806	0.536755	0.549	0.324	1.288389796	malignant
FBLN1	2.3343389	0.5364	0.894	0.682	9.660661932	malignant
MGP	8.155266	0.536231	0.877	0.387	3.375056875	malignant
THUMPD3-AS1	5.0439807	0.534114	0.428	0.223	2.08745143	malignant
FAM3C	2.8207253	0.533795	0.401	0.291	1.167357190	benign
LRRFIP1	9.5048285	0.533497	0.473	0.43	3.933573287	benign
KLF10	4.6980596	0.532349	0.492	0.278	1.94429200	malignant
IDH2	2.3365579	0.53234	0.548	0.475	9.669845193	benign
ZFP36L1	6.7571438	0.530553	0.811	0.607	2.796443985	malignant
FADS2	3.6689388	0.530521	0.39	0.144	1.518390336	malignant
MT-ND4	2.7002368	0.530236	0.96	0.979	1.11749301	benign
NREP	4.917186	0.529805	0.46	0.198	2.034977488	malignant
RPS2	1.5561590	0.529509	0.996	0.999	6.440164282	benign
EGLN3	6.5927310	0.529099	0.315	0.2	2.72840173	benign
TLE4	1.3339220	0.527886	0.474	0.274	5.520436410	malignant
TEAD1	1.1309419	0.527757	0.515	0.499	4.680403304	benign
SERPINF1	1.3499310	0.527618	0.726	0.427	5.586689725	malignant
FSTL1	1.9226576	0.52758	0.597	0.562	7.956918705	benign
RABAC1	2.2193910	0.526706	0.729	0.7	9.184949895	benign
MORF4L2	1.2084564	0.526556	0.692	0.663	5.001196883	benign
SPARC	8.9868828	0.523359	0.955	0.703	3.719221464	malignant
ABRACL	9.4853288	0.522758	0.317	0.147	3.925503353	benign
ENG	2.8834438	0.522091	0.387	0.247	1.193313222	benign
PKP3	2.1886995	0.521601	0.293	0.117	9.057933049	benign
CHN1	2.337717	0.52019	0.337	0.119	9.674642406	malignant
H3F3A	7.7362817	0.518963	0.819	0.692	3.20166018	benign
NDUFA1	5.8621459	0.518903	0.726	0.515	2.426049116	malignant
EMP2	3.1326859	0.518836	0.416	0.206	1.296462060	malignant
BIN2	6.5113897	0.517848	0.284	0.125	2.694738634	benign
ASPSCR1	1.0604086	0.51771	0.342	0.203	4.388501377	benign
AFAP1	3.2127389	0.5158	0.36	0.24	1.329592019	benign
GLIPR1	1.5402695	0.51501	0.32	0.242	6.374405646	benign
MYC	3.6745747	0.5114	0.361	0.166	1.52072277	malignant
S100P	7.0605049	0.510144	0.487	0.448	2.921989975	benign
PRDX6	1.6344618	0.509245	0.792	0.808	6.764220477	benign
UBE2F	6.7477652	0.508899	0.343	0.193	2.792562656	benign
SOX4	6.9002812	0.508808	0.491	0.469	2.855681407	benign
LBH	7.3955727	0.508709	0.322	0.128	3.060657798	malignant
IDI1	5.2196870	0.507627	0.53	0.332	2.160167478	malignant
CD276	6.2514348	0.507359	0.418	0.292	2.58715631	benign
TMBIM6	8.0824023	0.507229	0.805	0.824	3.344902197	benign
ABCG2	1.4307138	0.506665	0.275	0.111	5.921009368	benign
CYTOR	5.0275019	0.505729	0.483	0.298	2.080631676	malignant
LMAN2	5.1070696	0.505441	0.601	0.522	2.113560778	benign
CAV1	4.3930660	0.504524	0.472	0.373	1.818070389	benign
CBLB	3.4041375	0.502751	0.36	0.271	1.40880232	benign
ARPC2	6.5184725	0.502044	0.873	0.881	2.697669856	benign
GCM1	2.687528	0.50097	0.34	0.231	1.112233509	benign
KRT7	0	2.00998	0.82	0.683	0	benign

## Sheet: Table S6
Table S6. Patient information and myometrial blood flow findings from ultrasound examinations.
No.	Age (years)	Highest serum hCG before evacuation (IU/L)	Prognosis (1 for GTN, 0 for regression)	Gestational weeks (days)	Blood flow foci in the myometrium
1	43	158259	1	8 (57)	1
2	25	121070	0	8 (57)	0
3	47	147069	1	7 (52)	1
4	23	45306	0	7 (52)	0
5	26	75111	1	8 (56)	0
6	20	134959	0	8 (56)	0
7	28	346623	1	10 (76)	0
8	28	101688	0	11 (77)	0
9	42	93578	1	7 (53)	0
10	30	99556	0	7 (53)	0
11	25	195764	1	11 (80)	1
12	27	100342	0	11 (80)	0
13	24	92855	1	7 (55)	1
14	26	155180	0	7 (55)	0
15	25	673434	1	8 (62)	1
16	30	165178	0	8 (62)	0
17	31	122437	1	10 (75)	0
18	34	142523	0	11 (77)	0
19	50	955567	1	9 (65)	1
20	36	123105	0	9 (65)	0
21	26	126646	1	7 (55)	1
22	29	42525	0	7 (55)	0
23	44	211853	1	7 (49)	1
24	31	168851	0	7 (49)	0
25	38	40759	1	8 (60)	1
26	25	102594	0	8 (60)	0
27	26	87827	1	6 (45)	0
28	30	22003	0	6 (45)	0
29	30	381199	1	11 (82)	1
30	28	597188	0	11 (81)	1
31	31	365115	1	8 (61)	1
32	29	132353	0	8 (61)	0
33	33	157990	1	9 (65)	0
34	29	63229	0	9 (65)	0
35	51	81911	1	6 (48)	1
36	31	66930	0	6 (48)	0
37	52	66452	1	10 (76)	1
38	29	197614	0	10 (73)	0
39	38	334217	1	11 (81)	1
40	27	100342	0	11 (80)	0
Note: Transvaginal color Doppler ultrasonography (TVCDU) was performed at a standardized scan timing (5–7 days post-evacuation) by experienced sonographers to minimize bias from uterine involution. The ultrasound endpoint was defined as the presence of myometrial hypervascular foci, characterized by localized clustering of varying-sized vessels with rich blood flow signals in the myometrium. The …
